# Supplementary material for: Proteomic profile of mesothelial exosomes isolated from peritoneal dialysis effluent of children with focal segmental glomerulosclerosis
Source: Sci Rep. 2021 Oct 21;11:20807. doi: 10.1038/s41598-021-00324-4 (PMC8531449; doi:10.1038/s41598-021-00324-4)
Supplement: Supplementary file 2 — Supplementary Information 2. [file 41598_2021_324_MOESM2_ESM.xlsx]

## Sheet: Supplemental Table 1
Supplemental Table 1. List of all proteins identified by mass spectrometry analysis. The symbol “+” identified the proteins identified in FSGS or No FSGS groups, those with a 70% of identity in at least one of these groups or highlighted in each analysis. For proteins Weight Gene Co-expression Network Analysys (WGCNA) module is reported. While for the proteins with a 70% of identity in at least g…
Protein Ids	Protein names	Gene names	Presence FSGS	Presence No FSGS	70% of Identity in at least one groups	Significant FSGS vs No FSGS	Correlated to FSGS	Correlated to dialysis vintage	Correlated to PET D/P Cr	Correlated to PET D/D0 Glu	Module of WGCNA	Support Vector Machine (SVM) rank	Partial Least Squire Discriminant Analysis (PLS-DA) variable's importance (VIP) score.
P27216-2;P27216	Annexin A13	ANXA13	+		+	+	+				brown	1	4.0966
Q5TA02;P78417-3;P78417;Q5TA01;P78417-2	Glutathione S-transferase omega-1	GSTO1		+	+	+	+				purple	2	3.9254
P61020;P61020-2	Ras-related protein Rab-5B	RAB5B		+	+	+	+				purple	3	3.8539
P01116-2;P01116	GTPase KRas;GTPase KRas, N-terminally processed	KRAS		+	+	+	+				purple	4	3.8304
D6RE83;D6R956;P09936;D6R974;D6RF53	Ubiquitin carboxyl-terminal hydrolase;Ubiquitin carboxyl-terminal hydrolase isozyme L1	UCHL1		+	+	+	+				purple	5	3.2762
Q92954-5;A0A0U1RR20;Q92954-4;Q92954-3;Q92954-6;Q92954-2;Q92954;J3KP74;E9PLR3	Proteoglycan 4;Proteoglycan 4 C-terminal part	PRG4	+	+	+	+	+				purple	6	3.2749
P55060-4;P55060-3;P55060;P55060-2	Exportin-2	CSE1L		+	+	+	+				purple	7	3.258
Q15485;Q15485-2	Ficolin-2	FCN2	+	+	+	+	+				brown	8	3.2371
Q9UEY8-2;Q9UEY8	Gamma-adducin	ADD3		+	+	+	+				purple	9	3.2078
D6RCK3;Q9H8S9-2;Q9H8S9;Q7L9L4;Q7L9L4-2	MOB kinase activator 1A;MOB kinase activator 1B	MOB1B		+	+	+	+				purple	10	3.1046
Q96CG8-3;Q96CG8-2;Q96CG8;E5RK99;E7EVQ5	Collagen triple helix repeat-containing protein 1	CTHRC1	+	+	+	+	+				purple	11	3.0648
F5GY03;P09486	SPARC	SPARC	+	+	+	+	+				purple	12	3.0216
P30044-2;P30044;P30044-3;P30044-4	Peroxiredoxin-5, mitochondrial	PRDX5	+	+	+	+	+				purple	13	3.009
P05997;A0A087WYX9;A0A3B3IRH9	Collagen alpha-2(V) chain	COL5A2		+	+	+	+				purple	14	3.0088
A0A075B6H9		IGLV4-69	+	+	+	+	+				brown	15	3.0052
P00390-2;P00390-3;P00390;P00390-5;P00390-4	Glutathione reductase, mitochondrial	GSR		+	+	+	+				purple	16	2.9867
P31939-2;P31939;F8WEF0;C9JLK0;H7C1S2	Bifunctional purine biosynthesis protein PURH;Phosphoribosylaminoimidazolecarboxamide formyltransferase;IMP cyclohydrolase	ATIC		+	+	+	+				purple	17	2.9457
A0A087X0P0;Q02224-2;Q02224;Q02224-3;D6RBW0	Kinesin-like protein;Centromere-associated protein E	CENPE	+	+	+	+	+				brown	18	2.9296
O75449;B7ZBC9;B7ZBC8;O75449-2	Katanin p60 ATPase-containing subunit A1	KATNA1	+		+	+	+				brown	19	2.906
Q96RL7-4;Q96RL7-2;Q96RL7-3;Q96RL7	Vacuolar protein sorting-associated protein 13A	VPS13A	+	+	+	+	+				brown	20	2.8601
Q01082;Q01082-2;Q01082-3	Spectrin beta chain, non-erythrocytic 1	SPTBN1		+	+	+	+				purple	21	2.8504
F5GWT4;Q9H4A3-4;Q9H4A3-2;Q9H4A3;Q9H4A3-5;Q9H4A3-6;Q9H4A3-7	Serine/threonine-protein kinase WNK1	WNK1		+	+	+	+				purple	22	2.7722
H7BZT7;X6RA14;P10768;U3KQT1	S-formylglutathione hydrolase	ESD		+	+	+	+				purple	23	2.7566
P55899;M0R0H0;M0QYM4;M0R220;M0QYN1;M0QYN9;M0R0A9;M0R2T3;M0R266	IgG receptor FcRn large subunit p51	FCGRT		+	+	+	+				purple	24	2.7121
Q01518;Q01518-2;Q5T0R1;Q5T0R9;Q5T0R6;Q5T0R5;Q5T0R4;Q5T0R3;Q5T0R2;Q5T0R7;Q5T0S3;Q5T0R8;B7Z385;A0A087WZ15;A0A087X0J3;E9PDI2;P40123-3;P40123-2;P40123	Adenylyl cyclase-associated protein 1	CAP1	+	+	+	+	+				purple	25	2.7021
A0A0A6YYL2;P0DMN0;P0DMM9;P0DMM9-3;P0DMM9-2;H3BPL6;H3BRT0;H3BNY7	Sulfotransferase;Sulfotransferase 1A4;Sulfotransferase 1A3	SULT1A4		+	+	+	+				purple	26	2.6804
Q96BJ3;Q96BJ3-3;Q96BJ3-2	Axin interactor, dorsalization-associated protein	AIDA		+	+	+	+				purple	27	2.6769
E9PLK3;P55786-2;P55786;H0YDG0;H0YCQ5;A6NEC2-2;A6NEC2	Puromycin-sensitive aminopeptidase	NPEPPS		+	+	+	+				purple	28	2.6701
H0Y5C2;O95260-2;O95260;B4DK25;B4E107;F5GXE4	Arginyl-tRNA--protein transferase 1	ATE1	+	+	+	+	+				brown	29	2.6483
O15511;B1ALC0;O15511-2	Actin-related protein 2/3 complex subunit 5	ARPC5		+	+	+	+				purple	30	2.6066
Q5H9A7;P01033;Q5H9B4;Q5H9B5;H0Y789	Metalloproteinase inhibitor 1	TIMP1	+	+	+	+	+				purple	31	2.606
Q9NY15;Q9NY15-2	Stabilin-1	STAB1		+	+	+	+				purple	32	2.6011
P22897;P22897-2	Macrophage mannose receptor 1	MRC1		+	+	+	+				purple	33	2.599
P62701;C9JEH7;Q8TD47;P22090	40S ribosomal protein S4, X isoform;40S ribosomal protein S4, Y isoform 2;40S ribosomal protein S4, Y isoform 1	RPS4X		+	+	+	+				purple	34	2.5889
P53999	Activated RNA polymerase II transcriptional coactivator p15	SUB1		+	+	+	+				purple	35	2.5844
Q8NBS9-2;Q8NBS9	Thioredoxin domain-containing protein 5	TXNDC5		+	+	+	+				purple	36	2.578
Q9H444	Charged multivesicular body protein 4b	CHMP4B		+	+	+	+				purple	37	2.5775
P23469-3;P23469-2;P23469;S4R448;Q5VWH6;Q5VWH5;S4R2Y5	Receptor-type tyrosine-protein phosphatase epsilon	PTPRE		+	+	+	+				purple	38	2.5751
D3YTG3;Q7Z7G0;Q5JPC9;H0YEA0;H0Y897;Q7Z7G0-2;Q7Z7G0-3;Q7Z7G0-4;H7C4X4;E9PPR9	Target of Nesh-SH3	ABI3BP	+	+	+	+	+				purple	39	2.5694
A0A087WUC6;E9PI68;Q15005;E9PRB9;E9PL01;H0YE04	Signal peptidase complex subunit 2	SPCS2		+	+	+	+				purple	40	2.5266
F8VYE8;P36873;P36873-2;F8VR82;F8W0W8;A0A087WYY5;H0Y3Y6;F5H1L6;F5H037	Serine/threonine-protein phosphatase;Serine/threonine-protein phosphatase PP1-gamma catalytic subunit	PPP1CC		+	+			+			pink	41	2.4936
Q8NG11;Q8NG11-2;H7BXY6;A6NEP9;Q8NG11-3	Tetraspanin-14;Tetraspanin	TSPAN14	+	+	+			+			pink	42	2.4917
E9PAM4;Q9BTU6	Phosphatidylinositol 4-kinase type 2-alpha	PI4K2A		+	+			+			pink	43	2.4842
Q7L1Q6-2;Q7L1Q6;C9J188;C9JWF5;C9JFN4;C9IZ80;H0Y503;Q7L1Q6-4;Q7L1Q6-3	Basic leucine zipper and W2 domain-containing protein 1	BZW1		+	+			+			pink	44	2.4798
A0A087WU02;Q96RQ1;H0YI58;H0YI50;H0YHJ8;F8W0R1;F8VR88;F8VUZ2;F8VPA6	Endoplasmic reticulum-Golgi intermediate compartment protein 2	ERGIC2		+	+			+			pink	45	2.4722
O43427-2;O43427;H0YCE7;E9PSD3	Acidic fibroblast growth factor intracellular-binding protein	FIBP		+	+			+			pink	46	2.4662
P12318-2;P12318;F5GXY9;F5GX41;V9GY83;H0YGT0;V9GY55;A0A087WXE5	Low affinity immunoglobulin gamma Fc region receptor II-a	FCGR2A	+	+	+			+			pink	47	2.4656
J3QLD9;E7EMK3;Q14254;K7EKW9	Flotillin-2	FLOT2	+	+	+			+			pink	48	2.4559
Q13177;H7C1X3;A0A087X294;O75914-2;O75914;O75914-4;O75914-3	Serine/threonine-protein kinase PAK 2;PAK-2p27;PAK-2p34;Non-specific serine/threonine protein kinase;Serine/threonine-protein kinase PAK 3	PAK2;PAK3		+	+			+			pink	49	2.4403
J3QS48;I3L295;J3KTK8;J3QQZ4;J3KT75;J3QW43;J3QRD5;O75352-2;O75352	Mannose-P-dolichol utilization defect 1 protein	MPDU1		+	+			+			pink	50	2.4377
F5GXX5;P61803;F5H895;A0A0B4J239	Dolichyl-diphosphooligosaccharide--protein glycosyltransferase subunit DAD1	DAD1	+	+	+			+			pink	51	2.436
A0A3B3ISR8;E9PMY3;E9PML8;E9PJC0;E9PRR9;A0A0D9SGK2;Q12974-2;Q12974-3;Q12974-4;Q12974;Q93096	Protein tyrosine phosphatase type IVA 2;Protein tyrosine phosphatase type IVA 1	PTP4A1	+	+	+				+	+	pink	52	2.431
Q6P4E1-2;Q6P4E1-5;Q6P4E1;Q6P4E1-4;Q6P4E1-3;H0YMR0;H0YM51;A0A3B3IRW9	Protein CASC4	CASC4		+	+				+	+	tan	53	2.43
O95881	Thioredoxin domain-containing protein 12	TXNDC12		+	+				+	+	lightgrey	54	2.4268
P63092-3;H0Y7F4	Guanine nucleotide-binding protein G(s) subunit alpha isoforms short	GNAS		+	+				*	+	tan	55	2.4109
Q8N6Y2;Q8N6Y2-2;C9JT74	Leucine-rich repeat-containing protein 17	LRRC17		+	+				+	*	lightgrey	56	2.4075
Q14669-4;Q14669;Q14669-2;Q14669-3;F8W9P3;C9JLJ5;C9JSX9;C9JLD7;G5E9G6	E3 ubiquitin-protein ligase TRIP12	TRIP12		+	+				*	+	tan	57	2.4044
P21291;E9PP21;E9PS42;E9PND2	Cysteine and glycine-rich protein 1	CSRP1		+	+						greenyellow	58	2.3923
A0A087X253;P63010-3;P63010;P63010-2;A0A087WYD1;A0A087WU93;A0A087WZQ6	AP-2 complex subunit beta	AP2B1		+	+						grey	59	2.3897
P31327-2;P31327;P31327-3	Carbamoyl-phosphate synthase [ammonia], mitochondrial	CPS1	+	+	+						black	60	2.3875
P60981;F6RFD5;P60981-2	Destrin	DSTN		+	+						turquoise	61	2.3868
P48740;C9JMA2	Mannan-binding lectin serine protease 1;Mannan-binding lectin serine protease 1 heavy chain;Mannan-binding lectin serine protease 1 light chain	MASP1	+	+	+						magenta	62	2.3779
Q9Y6C2;A0A0A0MT20;Q9Y6C2-2	EMILIN-1	EMILIN1	+	+	+						tan	63	2.3722
Q9HAS3;Q9HAS3-2	Solute carrier family 28 member 3	SLC28A3		+	+						yellow	64	2.3684
P08253-2;P08253-3;P08253;H3BR66;H3BV48;H3BS34	72 kDa type IV collagenase;PEX	MMP2		+	+						green	65	2.3675
F5H4Z6;F5GZ45;F5H3Z4;E7EU04;J3KR13;P14207	Folate receptor beta	FOLR2	+	+	+						midnightblue	66	2.3499
P04229;Q30167;REV__E5RFL3	HLA class II histocompatibility antigen, DRB1-1 beta chain	HLA-DRB1	+	+	+						green	67	2.3441
P20908;P20908-2;H7BY82	Collagen alpha-1(V) chain	COL5A1	+	+	+						greenyellow	68	2.3167
P40925;P40925-3;B9A041;P40925-2;B8ZZ51;C9JF79;C9JRL4;C9JLV6	Malate dehydrogenase, cytoplasmic;Malate dehydrogenase	MDH1		+	+						darkred	69	2.3107
Q96LB3;Q96LB3-2	Intraflagellar transport protein 74 homolog	IFT74		+	+						turquoise	70	2.3029
D6R934;P02746;A0A0A0MSV6;D6RGJ1	Complement C1q subcomponent subunit B	C1QB	+	+	+						red	71	2.3011
O00187;O00187-2	Mannan-binding lectin serine protease 2;Mannan-binding lectin serine protease 2 A chain;Mannan-binding lectin serine protease 2 B chain	MASP2	+	+	+						purple	72	2.2996
P01023;F8W7L3;H0YFH1;F5H1E8	Alpha-2-macroglobulin	A2M	+	+	+						darkgreen	73	2.2805
C9JUH3;A0A0A0MT72;Q9BSQ5-3;Q9BSQ5-4;Q9BSQ5;Q9BSQ5-2;A0A3B3IRS0;E9PEC4	Cerebral cavernous malformations 2 protein	CCM2		+	+						grey	74	2.2751
P24844;P24844-2	Myosin regulatory light polypeptide 9	MYL9		+	+						black	75	2.267
Q5T8U5;O15260-2;O15260;B7Z1G8;O15260-3	Surfeit locus protein 4	SURF4		+	+						lightcyan	76	2.257
H0YLW4		STARD5	+		+						black	77	2.2521
P53004;C9J1E1	Biliverdin reductase A	BLVRA		+	+						white	78	2.248
Q9H2G2-2;Q9H2G2	STE20-like serine/threonine-protein kinase	SLK		+	+						yellow	79	2.2386
Q6IBS0;D6RG15;H0Y858;H7C5I2;Q9NR96-4;Q12792-4;Q12792;Q12792-3	Twinfilin-2	TWF2		+	+						turquoise	80	2.2369
A0A0A0MT16;Q86UQ4;Q86UQ4-4;F5H7B7;Q86UQ4-2;Q86UQ4-6;Q86UQ4-7;Q86UQ4-5;Q86UQ4-3	ATP-binding cassette sub-family A member 13	ABCA13		+	+						grey	81	2.2364
H0YJW4;G3V4C4;A0A2U3TZE7;O43405;A0A2R8Y3T0;O43405-2	Cochlin	COCH	+		+						cyan	82	2.2292
P80511	Protein S100-A12;Calcitermin	S100A12	+	+	+						blue	83	2.2287
H3BN02;P20702;Q13349;A0A087X131	Integrin alpha-X	ITGAX		+	+						purple	84	2.2266
P42224;P42224-2;E7ENM1;E7EPD2;D2KFR9;E9PH66	Signal transducer and activator of transcription 1-alpha/beta	STAT1		+	+						darkred	85	2.2237
G8JLA2;P60660-2;F8W1R7;J3KND3;G3V1V0;B7Z6Z4;P60660;F8VPF3;F8VZU9;G3V1Y7;F8W180;F8VXL3;H0YI43;F8W1I5;P14649	Myosin light polypeptide 6	MYL6	+	+	+						lightgrey	86	2.1868
P11498	Pyruvate carboxylase, mitochondrial	PC	+	+	+						salmon	87	2.182
J3KMX5;P62277	40S ribosomal protein S13	RPS13		+	+						blue	88	2.1816
P54652	Heat shock-related 70 kDa protein 2	HSPA2		+	+						darkorange	89	2.1759
P20160;A0A087WXP0	Azurocidin	AZU1		+	+						greenyellow	90	2.1691
F8WCF6;P59998;P59998-3;F8WDD7;H7C0A3;A0A0A6YYG9;P59998-2;R4GN08;P59998-4;F8WDW3;F8WE39	Actin-related protein 2/3 complex subunit 4	ARPC4-TTLL3;ARPC4		+	+						darkgrey	91	2.1571
Q9HAV0;C9JD14;H7C5J5	Guanine nucleotide-binding protein subunit beta-4	GNB4	+	+	+						yellow	92	2.1342
B4DDJ5;P21757-2;P21757-3;P21757;H0YBY2	Macrophage scavenger receptor types I and II	MSR1		+	+						cyan	93	2.1264
P21281;H0YC04;E5RGH6	V-type proton ATPase subunit B, brain isoform	ATP6V1B2		+	+						greenyellow	94	2.1165
P06681;B4DQI1;A0A0G2JL69;P06681-3;E9PDZ0;A0A0G2JIE7;H0Y3H6;P06681-2;A0A0G2JK28;H0Y868	Complement C2;Complement C2b fragment;Complement C2a fragment	C2		+	+						green	95	2.1157
Q9NR99	Matrix-remodeling-associated protein 5	MXRA5		+	+						yellow	96	2.1137
P02747	Complement C1q subcomponent subunit C	C1QC	+	+	+						green	97	2.1024
O60506-4;O60506-3;O60506-2;O60506;B7Z645;O60506-5;F6UXX1	Heterogeneous nuclear ribonucleoprotein Q	SYNCRIP		+	+						purple	98	2.096
B4DDC6;A0A087WYT3;Q15185-4;Q15185;Q15185-3;Q15185-2	Prostaglandin E synthase 3	PTGES3		+	+						grey	99	2.0882
O15498;O15498-2	Synaptobrevin homolog YKT6	YKT6		+	+						purple	100	2.0745
Q15181;Q5SQT6	Inorganic pyrophosphatase	PPA1		+	+						blue	101	2.0731
Q9H4G0-4;Q9H4G0-3;Q9H4G0-2;Q9H4G0;X6RC15;H7C2K6	Band 4.1-like protein 1	EPB41L1		+	+						yellow	102	2.0701
B1AH87;P30536	Translocator protein	TSPO		+	+						cyan	103	2.0668
Q8WUW1;Q8WUW1-2	Protein BRICK1	BRK1		+	+						turquoise	104	2.0584
P22314-2;P22314;Q5JRR6;Q5JRR9;Q5JRS0;Q5JRS1;Q5JRS3;Q5JRS2	Ubiquitin-like modifier-activating enzyme 1	UBA1		+	+						greenyellow	105	2.0482
O14672;O14672-2;H0YNC5;H0YK87;C9J9B4	Disintegrin and metalloproteinase domain-containing protein 10	ADAM10		+	+						lightcyan	106	2.0475
Q5SRE5-2;Q5SRE5	Nucleoporin NUP188 homolog	NUP188	+		+						turquoise	107	2.0474
H3BUX2;J3KNF8;O43169;D6RFH4;J3QR91	Cytochrome b5 type B	CYB5B		+	+						blue	108	2.041
Q15904;A6QRJ1;A0A0C4DGX8;H7C2Y8;A6NLC6	V-type proton ATPase subunit S1	ATP6AP1		+	+						blue	109	2.0393
P19397	Leukocyte surface antigen CD53	CD53		+	+						royalblue	110	2.0223
Q8TD43-2;Q8TD43-3;Q8TD43;M0R3H6	Transient receptor potential cation channel subfamily M member 4	TRPM4	+		+						turquoise	111	2.0175
A0A087WW23;P20292	Arachidonate 5-lipoxygenase-activating protein	ALOX5AP		+	+						grey	112	2.0129
P32246	C-C chemokine receptor type 1	CCR1		+	+						black	113	1.9951
O75489;E9PS48;O75489-2	NADH dehydrogenase [ubiquinone] iron-sulfur protein 3, mitochondrial	NDUFS3		+	+						lightyellow	114	1.9933
P51970	NADH dehydrogenase [ubiquinone] 1 alpha subcomplex subunit 8	NDUFA8		+	+						white	115	1.9853
O00339-3;O00339-2;O00339;H0YBJ4;O00339-4;H0YBU5;H0YBF2;H0YBN2	Matrilin-2	MATN2		+	+						purple	116	1.9828
P48047;H7C0C1;H7C068;H7C086	ATP synthase subunit O, mitochondrial	ATP5O		+	+						magenta	117	1.9777
O75339	Cartilage intermediate layer protein 1;Cartilage intermediate layer protein 1 C1;Cartilage intermediate layer protein 1 C2	CILP	+	+	+						purple	118	1.9707
P04233-2;H0YBZ2;P04233;E7EQJ3;H0YBZ8;E7ESL3;P04233-3;E7ER71	HLA class II histocompatibility antigen gamma chain	CD74		+	+						green	119	1.9617
Q96AY3;K7ELI6;H0Y827;Q96AY3-2;C9JPC3;K7EM43;K7ESG6	Peptidyl-prolyl cis-trans isomerase FKBP10	FKBP10		+	+						turquoise	120	1.9603
B5MDF5;J3KQE5;P62826;F5H018;H0YFC6;B4DV51	GTP-binding nuclear protein Ran	RAN	+	+	+						brown	121	1.9582
F6S8N6;A0A3F2YNX8;A0A0A0MRJ6;H7BY58;P22061;P22061-2;H7C4X2;F8WDT3;F8WAV5;F8WAX2;C9J0F2	Protein-L-isoaspartate O-methyltransferase;Protein-L-isoaspartate(D-aspartate) O-methyltransferase	PCMT1		+	+						grey	122	1.9545
P04745;P19961;P04746;P19961-2;Q5T085;P04746-2	Alpha-amylase 1;Alpha-amylase 2B;Pancreatic alpha-amylase;Alpha-amylase	AMY1A;AMY2B;AMY2A;AMY1B	+	+	+						green	123	1.9482
Q8NI22-2;Q8NI22-3;Q8NI22;H7BZ18;A0A3B3IU18	Multiple coagulation factor deficiency protein 2	MCFD2		+	+						turquoise	124	1.9449
A0A0C4DH67;A0A0C4DH69		IGKV1-8;IGKV1-9	+	+	+						pink	125	1.9288
P13073;H3BPG0;H3BN72;H3BNV9;Q86WV2;H3BNI5	Cytochrome c oxidase subunit 4 isoform 1, mitochondrial	COX4I1		+	+						blue	126	1.9275
P07942;G3XAI2;E7EPA6	Laminin subunit beta-1	LAMB1		+	+						lightgrey	127	1.9245
O15400-2;O15400	Syntaxin-7	STX7		+	+						lightcyan	128	1.9198
A0A087WSV8;P80303-2;P80303;E9PKG6;Q2L696;E9PLR0;E9PLE9;A0A2R8Y6G7;H0YD18;E9PJP3;E9PM22;H0YEG8	Nucleobindin-2;Nesfatin-1	NUCB2;Nucb2		+	+						grey	129	1.9138
Q8IZP0-5;Q8IZP0-10;B6VEX4;A0A0A0MRT6;Q8IZP0;Q8IZP0-6;Q8IZP0-9;Q8IZP0-3;Q8IZP0-4;Q8IZP0-2;Q8IZP0-7;Q8IZP0-8;Q8IZP0-12;Q8IZP0-11;Q9NYB9-2;E7EW77;Q9NYB9-4;Q9NYB9;E7EP65;E9PEZ7;A0A0C4DG21;F8WAL6	Abl interactor 1	ABI1		+	+						grey	130	1.9126
Q8IUX7;Q8IUX7-2;H7C1J5;H7C0W8;C9JLQ8;H7C3D7;Q8N436	Adipocyte enhancer-binding protein 1	AEBP1	+	+	+						turquoise	131	1.9093
O14980;C9JKM9;H7BZC5;C9IZS4;C9JQ02;C9JV99;C9J673;C9JF49;C9IYM2;F8WF71	Exportin-1	XPO1		+	+						lightcyan	132	1.9039
O15143;C9JEY1;C9K057;C9JBJ7;C9J4Z7;F8VXW2;C9JQM8;C9JFG9;C9J6C8;C9JTT6;C9JM51;F8WEB3	Actin-related protein 2/3 complex subunit 1B	ARPC1B		+	+						lightcyan	133	1.8918
P00352;Q5SYQ9;Q5SYQ8;Q5SYQ7	Retinal dehydrogenase 1	ALDH1A1		+	+						lightyellow	134	1.8917
D6RAA6;P57088;J3KN43;D6RBY2;H0Y8N0	Transmembrane protein 33	TMEM33		+	+						red	135	1.8893
Q5SZC9;Q9P1F3	Costars family protein ABRACL	ABRACL		+	+						turquoise	136	1.8863
P48735;P48735-2;H0YL11	Isocitrate dehydrogenase [NADP], mitochondrial	IDH2		+	+						magenta	137	1.8736
Q96J84-3;Q96J84;Q96J84-2;Q5W0G0;Q5W0F9;B4DN67	Kin of IRRE-like protein 1	KIRREL		+	+						turquoise	138	1.8722
H3BRY5;P50225;H3BQX5;P50226;E9PKR8;E9PKW4;P50225-2;E9PM76	Sulfotransferase;Sulfotransferase 1A1;Sulfotransferase 1A2	SULT1A1;SULT1A2		+	+						lightgreen	139	1.8695
Q15113	Procollagen C-endopeptidase enhancer 1	PCOLCE	+	+	+						blue	140	1.8687
A0A0J9YX35			+		+						pink	141	1.8686
P14174	Macrophage migration inhibitory factor	MIF		+	+						royalblue	142	1.8686
P63218	Guanine nucleotide-binding protein G(I)/G(S)/G(O) subunit gamma-5	GNG5		+	+						blue	143	1.865
P13497;P13497-4;P13497-5;P13497-2;P13497-6;B7ZKR5;Q3MIM8;P13497-3	Bone morphogenetic protein 1	BMP1		+	+						greenyellow	144	1.8642
A0A087X247;K7EKX7;R4GNE4;K7ENB4;A0A087X2I2;A0A087WT12;K7EJ20;P36969-2;P36969;K7ERP4	Glutathione peroxidase;Phospholipid hydroperoxide glutathione peroxidase, mitochondrial	GPX4		+	+						grey	145	1.8623
A0A286YF22;O43175;A0A286YFA2;A0A2C9F2M7;A0A286YFE1;A0A286YFM8;A0A286YF78;A0A286YFL2	D-3-phosphoglycerate dehydrogenase	PHGDH		+	+						grey	146	1.8589
P10644-2;P10644;K7EPB2;K7EM13;K7EIE5;K7EID3;K7EJ40;K7EK41;K7EMZ6;H7BYW5;C9JSK5;P31321;K7EKR1;K7EMU2	cAMP-dependent protein kinase type I-alpha regulatory subunit;cAMP-dependent protein kinase type I-alpha regulatory subunit, N-terminally processed	PRKAR1A		+	+						salmon	147	1.8532
Q15149-7;Q15149-8;Q15149-9;Q15149-5;Q15149-4;Q15149-6;Q15149-3;Q15149-2;Q15149;H0YDN1;E9PMV1;E9PKG0;E9PQ28;E9PIA2	Plectin	PLEC		+	+						blue	148	1.8466
Q92626;H7C1W1;Q92626-2;C9J4I9;H7C3W2;H7C300	Peroxidasin homolog	PXDN		+	+						turquoise	149	1.8459
J3QRS3;P19105;O14950;J3KTJ1	Myosin regulatory light chain 12A;Myosin regulatory light chain 12B	MYL12A;MYL12B	+	+	+						darkgrey	150	1.8392
H0Y2Y8;Q15942;Q15942-2;H7C3D3;C9JJK5;C9IZ41	Zyxin	ZYX		+	+						lightgrey	151	1.8388
P41250	Glycine--tRNA ligase	GARS		+	+						darkred	152	1.836
P53990-2;P53990;P53990-4;P53990-5;P53990-6;H3BRE2;F5GXM3;H3BQF7;H3BMU1;H3BUI0;J3KR23;P53990-3	IST1 homolog	IST1		+	+						white	153	1.8313
J3KNQ4;Q9NVD7;E9PS97;Q9NVD7-2	Alpha-parvin	PARVA		+	+						darkgrey	154	1.8293
C9J9K3;A0A0C4DG17;P08865;F8WD59	40S ribosomal protein SA	RPSA		+	+						pink	155	1.8276
Q15063-5	Periostin	POSTN	+	+	+						blue	156	1.8203
A0A075B7D0		IGHV1OR15-1	+	+	+						grey	157	1.8189
Q8MH48;Q5RJ85;A0A0G2JPQ3;P17693-5;P17693;Q31611;A0A0G2JNX1;P17693-6;P17693-2;P17693-4	HLA class I histocompatibility antigen, alpha chain G	HLA-G;HLA-G2.2		+	+						pink	158	1.8182
P31146;H3BRY3;H3BTU6;H3BRJ0;H3BNA2;H3BU76;H3BSL1	Coronin-1A;Coronin	CORO1A		+	+						black	159	1.8158
O15427;J3QQV2;J3QSC3;J3QQS9;J3QLE3;J3KTM6;J3QRU2;J3KT83;J3QRA0;J3KTI8;J3QRP8	Monocarboxylate transporter 4	SLC16A3		+	+						purple	160	1.8093
O75594	Peptidoglycan recognition protein 1	PGLYRP1	+	+	+						blue	161	1.8068
P30481;P30485;A0A140T9Y5;A0A140T997;A0A140TA14;A0A140TA11;A0A140T9H3;A0A140T9A9	HLA class I histocompatibility antigen, B-44 alpha chain;HLA class I histocompatibility antigen, B-47 alpha chain	HLA-B	+	+	+						black	162	1.7951
A0A1B0GUZ7;Q14156-2;Q14156;Q14156-3;E5RJS1;H7BXG9;E7ESK9;Q9Y2G0-3;Q9Y2G0	Protein EFR3 homolog A	EFR3A		+	+						pink	163	1.7897
Q5JNW7;A0A140T998;X5D2R7;P28062-2;P28062	Proteasome subunit beta type;Proteasome subunit beta type-8	PSMB8;PSM8		+	+						pink	164	1.7862
F8VVM2;Q00325-2;Q00325;F8VZL5;F8VWR4;F8VWQ0	Phosphate carrier protein, mitochondrial	SLC25A3	+	+	+						red	165	1.7851
O43866	CD5 antigen-like	CD5L	+	+	+						purple	166	1.779
Q6UVK1	Chondroitin sulfate proteoglycan 4	CSPG4		+	+						turquoise	167	1.7757
P14550;V9GYG2;V9GYP9;Q5T621	Alcohol dehydrogenase [NADP(+)]	AKR1A1		+	+						black	168	1.7736
P30040;F8VY02;F8W1G0	Endoplasmic reticulum resident protein 29	ERP29		+	+						black	169	1.772
D6RIE3;D6RGV5;H0UI06;P14406;D6R9C3	Cytochrome c oxidase subunit 7A2, mitochondrial	COX7A2		+	+						midnightblue	170	1.77
E9PMV2		HLA-DQA1	+	+	+						red	171	1.7604
A0A087WUQ6;P07203;A0A2R8Y6B6;P07203-2	Glutathione peroxidase;Glutathione peroxidase 1	GPX1		+	+						grey	172	1.7602
Q9Y5X1	Sorting nexin-9	SNX9		+	+						tan	173	1.7542
U3KQ91;A0A0A0MSC1;O60266;O60266-2;C9JLX3;C9JYB5	Adenylate cyclase type 3	ADCY3		+	+						grey	174	1.7447
C9J712;C9J0J7;C9JQ45;G5E9Q6;P35080-2;P35080;C9J2N0	Profilin;Profilin-2	PFN2	+	+	+						brown	175	1.7366
P28067;A0A140T9K8;A0A140T9N7;A0A140T9N9;A0A140T9T3;A0A140T9V7;A0A140T9X4;H0Y732;A0A140T9H8;A0A140T9T2;Q5SP00;A0A140T9G2;F6S093;A0A140T9N4;A0A140T9N2;A0A140T985;A0A140T9D1;A0A140T9C7;A0A140T995;A0A140T9E7;A0A140T9C4;A2AAT8	HLA class II histocompatibility antigen, DM alpha chain	HLA-DMA		+	+						pink	176	1.7352
E7EQB2;E7ER44;P02788;P02788-2;C9JCF5	Lactotransferrin;Lactoferricin-H;Kaliocin-1;Lactoferroxin-A;Lactoferroxin-B;Lactoferroxin-C	LTF	+	+	+						midnightblue	177	1.7335
Q96JJ7;Q96JJ7-2;H3BT89;H3BVI1;H3BPB3;B4DIE3;H3BRY0	Protein disulfide-isomerase TMX3	TMX3		+	+						turquoise	178	1.7327
P35555	Fibrillin-1	FBN1	+	+	+						darkred	179	1.7261
J3QLU9;P04626-5;P04626-4;P04626;B4DTR1;P04626-3;P04626-2;P04626-6;J3QL83;J3KRI9;J3QLV2;F5H1T4	Receptor protein-tyrosine kinase;Receptor tyrosine-protein kinase erbB-2	ERBB2		+	+						darkgrey	180	1.7255
Q6P387-2;Q6P387	Uncharacterized protein C16orf46	C16orf46		+	+						turquoise	181	1.7216
P30048-2;P30048	Thioredoxin-dependent peroxide reductase, mitochondrial	PRDX3		+	+						black	182	1.716
Q08188	Protein-glutamine gamma-glutamyltransferase E;Protein-glutamine gamma-glutamyltransferase E 50 kDa catalytic chain;Protein-glutamine gamma-glutamyltransferase E 27 kDa non-catalytic chain	TGM3	+	+	+						blue	183	1.715
A6NHL2-2;A6NHL2	Tubulin alpha chain-like 3	TUBAL3		+	+						brown	184	1.7143
I3L3W1;I3L2X8;I3L471;I3L4C0;I3L4U7;I3L459;I3L4H1;F5GWE5;Q00169	Phosphatidylinositol transfer protein alpha isoform	PITPNA		+	+						red	185	1.714
Q14764;H3BQK6;H3BRL2;H3BP76;H3BUK7;H3BNF6;H3BPZ2;H3BNF2;H3BUP3;I3L155;H3BQE7	Major vault protein	MVP	+	+	+						blue	186	1.7134
A0A075B6I9		IGLV7-46	+	+	+						grey	187	1.7126
H0YNE9;Q92930	Ras-related protein Rab-8B	RAB8B		+	+						blue	188	1.7111
H0YBX3;H0YB34;P52758	Ribonuclease UK114	HRSP12	+	+	+						lightgrey	189	1.7095
Q14019;H3BT58	Coactosin-like protein	COTL1	+	+	+						blue	190	1.7089
Q9HCB6	Spondin-1	SPON1	+	+	+						yellow	191	1.7076
Q5KU26	Collectin-12	COLEC12		+	+						turquoise	192	1.7049
O75636;O75636-2	Ficolin-3	FCN3	+	+	+						blue	193	1.7039
P17858;P17858-2	ATP-dependent 6-phosphofructokinase, liver type	PFKL		+	+						royalblue	194	1.7038
P31948;P31948-2;P31948-3;H0YGI8;F5GXD8;F5H783	Stress-induced-phosphoprotein 1	STIP1		+	+						black	195	1.6949
P12821;A0A0A0MSN4;P12821-2;P12821-4;P12821-3;F6X3S4;J3KTB8;J3QRX8;J3KS28;J3KSQ5;J3KRH5;J3KTH9	Angiotensin-converting enzyme;Angiotensin-converting enzyme, soluble form	ACE		+	+						salmon	196	1.6922
E9PEX6;P09622;P09622-2;P09622-3;F8WDY5;F8WDM5;A0A1W2PR83;F2Z2E3	Dihydrolipoyl dehydrogenase;Dihydrolipoyl dehydrogenase, mitochondrial	DLD	+	+	+						red	197	1.6883
Q8N386	Leucine-rich repeat-containing protein 25	LRRC25		+	+						turquoise	198	1.6883
S4R406;Q9BX66-7;Q9BX66-4;Q9BX66-9;Q9BX66-8;Q9BX66-10;Q9BX66-6;Q9BX66-3;Q9BX66-5;Q9BX66-2;Q9BX66-11;Q9BX66;Q9BX66-12;S4R303	Sorbin and SH3 domain-containing protein 1	SORBS1	+	+	+						yellow	199	1.6791
E7ENL6;P12111-4	Collagen alpha-3(VI) chain	COL6A3		+	+						midnightblue	200	1.6773
P26572;D6RF69;D6RA48;D6RBS3;D6RAK2;D6R9U2;D6RD15;D6RB69;D6RHZ8	Alpha-1,3-mannosyl-glycoprotein 2-beta-N-acetylglucosaminyltransferase	MGAT1		+	+						black	201	1.677
K7ELD9;K7ENG9;K7ELS8;O43760;O43760-2	Synaptogyrin-2	SYNGR2		+	+						lightcyan	202	1.6767
P05386	60S acidic ribosomal protein P1	RPLP1	+	+	+						green	203	1.6741
P62269;A0A0G2JQH2;Q5GGW2;J3JS69	40S ribosomal protein S18	RPS18		+	+						turquoise	204	1.6713
O60603;A0A0S2Z4L7;A0A2R8Y4N9	Toll-like receptor 2	TLR2		+	+						purple	205	1.6707
CON__ENSEMBL:ENSBTAP00000032840			+	+	+						brown	206	1.6695
Q9H7X7;Q9H7X7-2;Q9H7X7-3	Intraflagellar transport protein 22 homolog	IFT22		+	+						yellow	207	1.6669
Q15582;H0Y8L3;S4R3C6;H0Y9D7;H0YAB8;H0YAH8;D6RBX4	Transforming growth factor-beta-induced protein ig-h3	TGFBI	+	+	+						blue	208	1.6578
P14384;H0YHN7;F8W111;F8VVI6	Carboxypeptidase M	CPM		+	+						royalblue	209	1.6571
Q9NVJ2;Q9NVJ2-2	ADP-ribosylation factor-like protein 8B	ARL8B		+	+						yellow	210	1.6487
Q15293;Q15293-2;E9PP27	Reticulocalbin-1	RCN1	+	+	+						blue	211	1.6452
Q9NZ08;Q9NZ08-2;D6RAL9;H0Y9X5	Endoplasmic reticulum aminopeptidase 1	ERAP1		+	+						yellow	212	1.6443
O95865;A0A140T971;Q5SSV3;Q5SRR8;H0Y7N1	N(G),N(G)-dimethylarginine dimethylaminohydrolase 2	DDAH2	+	+	+						darkturquoise	213	1.6421
Q5T7C4;P09429;B2RPK0	High mobility group protein B1;Putative high mobility group protein B1-like 1	HMGB1;HMGB1P1		+	+						darkturquoise	214	1.6408
A0A087WY36;A8MYJ1		AKAP13	+	+	+						grey	215	1.639
O75487;O75487-2	Glypican-4;Secreted glypican-4	GPC4		+	+						lightyellow	216	1.6331
Q9UJ70;Q9UJ70-2;C9JEV6;H7C3G9;H7C1L7;H0YEB7;H0YE82	N-acetyl-D-glucosamine kinase	NAGK		+	+						yellow	217	1.6272
P05164-2;P05164;P05164-3;J3QSF7	Myeloperoxidase;Myeloperoxidase;89 kDa myeloperoxidase;84 kDa myeloperoxidase;Myeloperoxidase light chain;Myeloperoxidase heavy chain	MPO	+	+	+						green	218	1.6156
Q9BQG0-2;Q9BQG0;I3L1L3	Myb-binding protein 1A	MYBBP1A	+	+	+						turquoise	219	1.6156
Q9UBG0;E7EME3	C-type mannose receptor 2	MRC2		+	+						yellow	220	1.6109
P28907;H0Y950;P28907-2	ADP-ribosyl cyclase/cyclic ADP-ribose hydrolase 1	CD38		+	+						black	221	1.61
A0A3B3ITK0;P35442	Thrombospondin-2	THBS2	+	+	+						brown	222	1.6006
P30466;A0A140TA02;A0A1W2PNR7;A0A140T9S9;A0A140T9G0	HLA class I histocompatibility antigen, B-18 alpha chain	HLA-B	+	+	+						black	223	1.5998
H3BLU2;Q13449;F5H5G1;C9J5G3	Limbic system-associated membrane protein	LSAMP		+	+						black	224	1.5973
Q71U36;Q71U36-2;F8VQQ4	Tubulin alpha-1A chain	TUBA1A		+	+						turquoise	225	1.597
P11215-2;P11215;H3BMV4	Integrin alpha-M	ITGAM	+	+	+						salmon	226	1.5954
Q5TA89	Transcription factor HES-5	HES5	+	+	+						turquoise	227	1.5948
P36578;H3BM89;H3BTP7;H3BU31	60S ribosomal protein L4	RPL4		+	+						darkred	228	1.5897
P01871;A0A1B0GUU9;P01871-2	Ig mu chain C region	IGHM	+	+	+						green	229	1.584
P33908;P33908-2	Mannosyl-oligosaccharide 1,2-alpha-mannosidase IA	MAN1A1		+	+						black	230	1.5829
P61225;F6U784;P10114	Ras-related protein Rap-2b	RAP2B		+	+						blue	231	1.5794
P04259	Keratin, type II cytoskeletal 6B	KRT6B	+	+	+						green	232	1.5779
Q99497;K7ELW0;K7EN27	Protein deglycase DJ-1	PARK7		+	+						lightcyan	233	1.574
Q01813;Q01813-2;B1APP8;H0Y757;H0Y3Y3;Q5VSR5;B1APP6;V9GY25	ATP-dependent 6-phosphofructokinase, platelet type	PFKP		+	+						lightgreen	234	1.5735
Q96SM3	Probable carboxypeptidase X1	CPXM1		+	+						turquoise	235	1.5731
Q96AM1	Mas-related G-protein coupled receptor member F	MRGPRF	+	+	+						turquoise	236	1.5729
P25788-2;P25788;G3V4X5;G3V3W4;G3V5N4	Proteasome subunit alpha type-3	PSMA3		+	+						black	237	1.5705
C9JXB8;C9JNW5;P83731	60S ribosomal protein L24	RPL24		+	+						brown	238	1.569
A0A1X7SC65;O14558;K7EP04	Heat shock protein beta-6	HSPB6	+	+	+						brown	239	1.5679
A0A140T9I0;A0A140T9X5;A0A140T913;P01892;A0A140T955;A0A140T933;A0A1W2PRT9;A0A1W2PPQ2;A0A1W2PP29;A0A1W2PQZ3;A0A1W2PQE2	HLA class I histocompatibility antigen, A-2 alpha chain	HLA-A	+	+	+						pink	240	1.5663
Q8N766-4;Q8N766-3;Q8N766-2;Q8N766	ER membrane protein complex subunit 1	EMC1		+	+						turquoise	241	1.5644
Q5T9B7;P00568;H0YID2;Q9Y6K8-2;Q9Y6K8-3;Q9Y6K8	Adenylate kinase isoenzyme 1	AK1		+	+						darkgreen	242	1.556
Q9BXJ4-3;E9PGA6;Q9BXJ4-2;Q9BXJ4	Complement C1q tumor necrosis factor-related protein 3	C1QTNF3;C1QTNF3-AMACR	+	+	+						yellow	243	1.5501
P40121-2;P40121;E7ENU9;H7C0X8;B8ZZL6	Macrophage-capping protein	CAPG	+	+	+						darkred	244	1.5485
G3V3J9;G3V2N0;P59768;G3V2C9;G3V415	Guanine nucleotide-binding protein subunit gamma;Guanine nucleotide-binding protein G(I)/G(S)/G(O) subunit gamma-2	GNG2		+	+						royalblue	245	1.5469
B1AKC9;P29323-2;P29323-3;P29323	Receptor protein-tyrosine kinase;Ephrin type-B receptor 2	EPHB2		+	+						cyan	246	1.5449
P52566;F5H6Q0;F5H3P3;H0YGX7;F5H2R5	Rho GDP-dissociation inhibitor 2	ARHGDIB	+	+	+						white	247	1.5437
P36955;I3L4N7;I3L107;I3L4F9;I3L4Z0;I3L2R7;I3L3Z3	Pigment epithelium-derived factor	SERPINF1	+	+	+						darkred	248	1.5387
P29508;P29508-2;H0Y5H9;P48594;C9JZ65	Serpin B3	SERPINB3	+	+	+						black	249	1.5383
Q86UD1;E9PJ29	Out at first protein homolog	OAF		+	+						turquoise	250	1.5346
P06241;P06241-3;E5RGM6;E5RI25;E5RFM0;E5RGT0;E5RH71;E5RIX5;E5RFS5;E5RK23;E5RFM4;E5RHF7	Tyrosine-protein kinase Fyn	FYN		+	+						green	251	1.5329
J3KMZ8;Q92785	Zinc finger protein ubi-d4	DPF2	+	+	+						darkgrey	252	1.5292
P09960;P09960-2;P09960-4;P09960-3;B4DEH5	Leukotriene A-4 hydrolase	LTA4H		+	+						darkturquoise	253	1.5155
Q09666;E9PJZ0;E9PKR9;E9PJC6;E9PLK4;Q09666-2;E9PQE3	Neuroblast differentiation-associated protein AHNAK	AHNAK	+	+	+						blue	254	1.5097
P00387-2;P00387;P00387-3;B1AHF3	NADH-cytochrome b5 reductase 3;NADH-cytochrome b5 reductase 3 membrane-bound form;NADH-cytochrome b5 reductase 3 soluble form	CYB5R3		+	+						turquoise	255	1.5053
Q06323;Q06323-3;Q06323-2;H0YKK6;H0YLU2	Proteasome activator complex subunit 1	PSME1	+	+	+						blue	256	1.5048
Q9H4A4;A6NKB8;A0A087WUS4;A0A087WU27;H7C2T3;C9JMZ3	Aminopeptidase B	RNPEP		+	+						yellow	257	1.4927
Q9NPA0;H0YDX2;H0YDT8	ER membrane protein complex subunit 7	EMC7		+	+						yellow	258	1.4927
P10809;E7ESH4;E7EXB4;C9JL25;P10809-2;C9JL19;C9JCQ4;C9J0S9	60 kDa heat shock protein, mitochondrial	HSPD1		+	+						salmon	259	1.4884
Q9BX67;Q9BX67-2	Junctional adhesion molecule C	JAM3		+	+						yellow	260	1.4862
P24539;Q5QNZ2	ATP synthase F(0) complex subunit B1, mitochondrial	ATP5F1		+	+						black	261	1.4775
P29966	Myristoylated alanine-rich C-kinase substrate	MARCKS	+	+	+						black	262	1.4745
A0A2R8YEM3;E7EQV9;P61313;E7EX53;A0A2R8Y738;E7ENU7;P61313-2	Ribosomal protein L15;60S ribosomal protein L15	RPL15		+	+						cyan	263	1.4705
P61970;H3BRV9	Nuclear transport factor 2	NUTF2	+	+	+						blue	264	1.4641
M0R0N4;M0QYZ2;P53680;M0QZ21;X6R390;P53680-2	AP-2 complex subunit sigma	AP2S1		+	+						orange	265	1.4624
O15173-2;O15173;U3KQM0	Membrane-associated progesterone receptor component 2	PGRMC2	+	+	+						lightcyan	266	1.4584
CON__Q29RQ1			+		+						brown	267	1.4575
Q9UKU9;Q9UKU9-2;O95841	Angiopoietin-related protein 2	ANGPTL2	+	+	+						yellow	268	1.4571
P62191-2;P62191	26S protease regulatory subunit 4	PSMC1		+	+						turquoise	269	1.4553
Q92598-2;Q92598-3;Q92598;A0A0A0MSM0;Q92598-4;R4GN69;D6RJ96;E9PDE8;O95757	Heat shock protein 105 kDa	HSPH1		+	+						turquoise	270	1.4519
C9JV77;P02765	Alpha-2-HS-glycoprotein;Alpha-2-HS-glycoprotein chain A;Alpha-2-HS-glycoprotein chain B	AHSG	+	+	+						brown	271	1.4507
E9PP67;E9PQ25;E7EN89;Q9H0E2-2;Q9H0E2;F2Z2Y8	Toll-interacting protein	TOLLIP	+	+	+						red	272	1.4495
Q9BXJ0	Complement C1q tumor necrosis factor-related protein 5	C1QTNF5		+	+						yellow	273	1.4482
B1APY4;Q01974	Tyrosine-protein kinase transmembrane receptor ROR2	ROR2		+	+						cyan	274	1.4453
P13498;H3BR52;H3BPX1;H3BNP7	Cytochrome b-245 light chain	CYBA		+	+						black	275	1.4418
P36405	ADP-ribosylation factor-like protein 3	ARL3		+	+						darkred	276	1.4401
P16070;P16070-12;H0YD13;P16070-8;P16070-7;P16070-5;P16070-6;P16070-4;P16070-17;P16070-3;P16070-16;P16070-18;P16070-10;P16070-11;P16070-13;P16070-14;H0Y2P0;H0YE40;P16070-15;P16070-9;H0YCV9;H0YDW7;J3KN83;H0Y5E4;H0YDX6;P16070-19;H0YD17;Q86UZ1;E9PKC6	CD44 antigen	CD44	+	+	+						lightgrey	277	1.4396
CON__Q5XQN5				+	+						red	278	1.4374
O60488-2;O60488;H0Y9A0;D6RF95;D6RFW9;D6RDA8;D6RD96	Long-chain-fatty-acid--CoA ligase 4	ACSL4		+	+						purple	279	1.4361
P31949	Protein S100-A11;Protein S100-A11, N-terminally processed	S100A11	+	+	+						black	280	1.4327
P05976-2;P05976;P08590	Myosin light chain 1/3, skeletal muscle isoform;Myosin light chain 3	MYL1;MYL3	+	+	+						green	281	1.4305
Q16666-3;Q16666-6;Q16666-2;Q16666	Gamma-interferon-inducible protein 16	IFI16		+	+						blue	282	1.4253
P08582;P08582-2;C9JVN1	Melanotransferrin	MFI2	+	+	+						darkturquoise	283	1.4241
D6RD17;P01591;D6RHJ6;C9JA05	Immunoglobulin J chain	JCHAIN;IGJ	+	+	+						red	284	1.423
P11586;F5H2F4;V9GYY3	C-1-tetrahydrofolate synthase, cytoplasmic;Methylenetetrahydrofolate dehydrogenase;Methenyltetrahydrofolate cyclohydrolase;Formyltetrahydrofolate synthetase;C-1-tetrahydrofolate synthase, cytoplasmic, N-terminally processed	MTHFD1		+	+						red	285	1.4226
A0A087WU53;Q9H0U3;Q9H0U3-2	Magnesium transporter protein 1	MAGT1		+	+						grey	286	1.4197
Q96AG4	Leucine-rich repeat-containing protein 59	LRRC59		+	+						turquoise	287	1.4189
P47755;C9JUG7;F8W9N7;A0A0D9SET8;P47755-2	F-actin-capping protein subunit alpha-2	CAPZA2	+	+	+						magenta	288	1.4164
P35858;P35858-2	Insulin-like growth factor-binding protein complex acid labile subunit	IGFALS	+	+	+						darkred	289	1.4156
B7Z2R2;P14927;P14927-2	Cytochrome b-c1 complex subunit 7	UQCRB		+	+						brown	290	1.4149
Q15404;Q15404-2	Ras suppressor protein 1	RSU1		+	+						blue	291	1.4145
P11169;Q8TDB8-4;Q8TDB8-2;Q8TDB8;Q8TDB8-5;Q8TDB8-3;F5GYR5	Solute carrier family 2, facilitated glucose transporter member 3;Solute carrier family 2, facilitated glucose transporter member 14	SLC2A3;SLC2A14	+	+	+						salmon	292	1.4127
Q04837;C9K0U8;A0A0G2JLD8;E7EUY5	Single-stranded DNA-binding protein, mitochondrial	SSBP1		+	+						lightgreen	293	1.4122
A0A1W2PP70;Q08AS3;Q5Y7H0;A0A140TA34;P01906	HLA class II histocompatibility antigen, DQ alpha 2 chain	HLA-DQA1;HLA-DQA2	+	+	+						pink	294	1.4049
Q9BXX0	EMILIN-2	EMILIN2	+	+	+						yellow	295	1.4046
A0A087X2D0;P84103-2;P84103	Serine/arginine-rich splicing factor 3	SRSF3		+	+						grey	296	1.4044
R4GMT0;P61163;A0A1B0GVS3;P42025	Alpha-centractin	ACTR1A		+	+						yellow	297	1.4015
P07954-2;P07954	Fumarate hydratase, mitochondrial	FH		+	+						green	298	1.401
P11216;H0Y4Z6	Glycogen phosphorylase, brain form;Alpha-1,4 glucan phosphorylase	PYGB		+	+						salmon	299	1.4006
A0A087WTA8;P08123	Collagen alpha-2(I) chain	COL1A2	+	+	+						grey	300	1.4005
Q8IV08;M0R3G9;M0R1F7	Phospholipase D3	PLD3	+	+	+						turquoise	301	1.3978
O43157;O43157-2;O43157-3	Plexin-B1	PLXNB1	+	+	+						purple	302	1.3978
P01701	Ig lambda chain V-I region NEW		+	+	+						darkgreen	303	1.3929
P31997	Carcinoembryonic antigen-related cell adhesion molecule 8	CEACAM8	+	+	+						black	304	1.3911
P32942;K7ERN2;K7EQC7	Intercellular adhesion molecule 3	ICAM3		+	+						black	305	1.3899
Q13200-3;Q13200;Q13200-2;H7C1H2;H7C2Q3	26S proteasome non-ATPase regulatory subunit 2	PSMD2		+	+						lightyellow	306	1.383
CON__ENSEMBL:ENSBTAP00000037665			+	+	+						brown	307	1.3824
Q02818;C9JKZ2;H7BZI1;C9JBD3;C9J3C1	Nucleobindin-1	NUCB1	+	+	+						lightgreen	308	1.3727
Q9NYU2-2;Q9NYU2	UDP-glucose:glycoprotein glucosyltransferase 1	UGGT1	+	+	+						yellow	309	1.3722
P04839;Q5H9D4;Q9Y5S8-2;Q9Y5S8-3;Q9Y5S8	Cytochrome b-245 heavy chain	CYBB	+	+	+						green	310	1.3694
P05186-3;P05186;P05186-2;B1ANL0	Alkaline phosphatase, tissue-nonspecific isozyme	ALPL		+	+						green	311	1.368
E9PDD2;P19320-2;P19320-3;P19320	Vascular cell adhesion protein 1	VCAM1		+	+						midnightblue	312	1.3678
P05387;H0YDD8	60S acidic ribosomal protein P2	RPLP2	+	+	+						green	313	1.367
P60866;P60866-2;E5RIP1;E5RJX2;G3XAN0	40S ribosomal protein S20	RPS20		+	+						darkorange	314	1.3663
P06331	Ig heavy chain V-II region ARH-77		+	+	+						green	315	1.365
O75874;C9J4N6;C9JJE5;C9JLU6	Isocitrate dehydrogenase [NADP] cytoplasmic	IDH1	+	+	+						blue	316	1.365
P06748-3;P06748-2;P06748;E5RI98	Nucleophosmin	NPM1	+	+	+						green	317	1.3648
P17302	Gap junction alpha-1 protein	GJA1		+	+						black	318	1.3625
P52943;P52943-2;H0YFA4;H0YHD8	Cysteine-rich protein 2	CRIP2	+	+	+						white	319	1.3558
M0QXG5;M0R088;E9PCT1;A9Z1X7;Q8IYB3-2;Q8IYB3	Serine/arginine repetitive matrix protein 1	SRRM1		+	+						brown	320	1.355
P11678	Eosinophil peroxidase;Eosinophil peroxidase light chain;Eosinophil peroxidase heavy chain	EPX		+	+						salmon	321	1.3521
O94973;O94973-2;A0A0G2JS82;O94973-3;A0A0G2JQM1;M0R2D9;E9PR62	AP-2 complex subunit alpha-2	AP2A2		+	+						turquoise	322	1.3437
H3BSW3;H3BQF1;H3BQZ9;H3BQB1;P07741-2;P07741	Adenine phosphoribosyltransferase	APRT		+	+						purple	323	1.342
P54289-4;P54289-5;P54289;E7ERK3;H0Y715	Voltage-dependent calcium channel subunit alpha-2/delta-1;Voltage-dependent calcium channel subunit alpha-2-1;Voltage-dependent calcium channel subunit delta-1	CACNA2D1	+	+	+						white	324	1.3403
Q16777;Q6FI13;A0A0U1RR32;A0A0U1RRH7;Q99878;Q96KK5;Q9BTM1;Q93077;Q7L7L0;P20671;P0C0S8;P04908;H0YFX9	Histone H2A type 2-C;Histone H2A type 2-A;Histone H2A type 1-J;Histone H2A type 1-H;Histone H2A.J;Histone H2A type 1-C;Histone H2A type 3;Histone H2A type 1-D;Histone H2A type 1;Histone H2A type 1-B/E;Histone H2A	HIST2H2AC;HIST2H2AA3;HIST1H2AJ;HIST1H2AH;H2AFJ;HIST1H2AC;HIST3H2A;HIST1H2AD;HIST1H2AG;HIST1H2AB	+	+	+						blue	325	1.3341
P16284-6;P16284;P16284-5;P16284-3;P16284-4;P16284-2;A0A075B727;A0A075B728;A0A075B737	Platelet endothelial cell adhesion molecule	PECAM1		+	+						black	326	1.3337
P10606	Cytochrome c oxidase subunit 5B, mitochondrial	COX5B		+	+						salmon	327	1.3313
A6NMZ7;A6NMZ7-2;H0Y940;H0YA33	Collagen alpha-6(VI) chain	COL6A6		+	+						cyan	328	1.3276
C9JIF9;P13798;C9JLK2;H7C393;H7C1U0	Acylamino-acid-releasing enzyme	APEH		+	+						brown	329	1.3215
P62834;A0A075B6Q0	Ras-related protein Rap-1A	RAP1A		+	+						lightyellow	330	1.3211
A0A0B4J231;B9A064;P0CG04	Immunoglobulin lambda-like polypeptide 5;Ig lambda-1 chain C regions	IGLL5;IGLC1	+	+	+						pink	331	1.3171
A0A286YFJ8;P01861	Ig gamma-4 chain C region	IGHG4		+	+						grey	332	1.3142
Q86UX7-2;Q86UX7;F5H1C6;H0YFT5;F5H3I6	Fermitin family homolog 3	FERMT3		+	+						turquoise	333	1.3071
K7ESE8;Q13867;J3KSD8;K7ES02	Bleomycin hydrolase	BLMH		+	+						orange	334	1.3065
P10319;P18465	HLA class I histocompatibility antigen, B-58 alpha chain;HLA class I histocompatibility antigen, B-57 alpha chain	HLA-B		+	+						salmon	335	1.3064
K7EMS3		KRT19	+	+	+						lightcyan	336	1.3062
P09382	Galectin-1	LGALS1	+	+	+						darkturquoise	337	1.3043
P55290;P55290-4;P55290-5;P55290-3;P55290-2	Cadherin-13	CDH13	+	+	+						darkorange	338	1.3035
Q6UX71;Q6UX71-2;Q6UX71-3	Plexin domain-containing protein 2	PLXDC2	+	+	+						turquoise	339	1.2984
P00492	Hypoxanthine-guanine phosphoribosyltransferase	HPRT1		+	+						blue	340	1.2981
P15144;H0YMC1;H0YLZ8;H0YKT6	Aminopeptidase N	ANPEP	+	+	+						black	341	1.2948
O75368	SH3 domain-binding glutamic acid-rich-like protein	SH3BGRL		+	+						greenyellow	342	1.2929
P61009	Signal peptidase complex subunit 3	SPCS3		+	+						yellow	343	1.2896
P49721;A0A087WVV1	Proteasome subunit beta type-2	PSMB2		+	+						magenta	344	1.2882
O60462-6;O60462-4;O60462-5;O60462-2;O60462-3;O60462;C9JH98	Neuropilin-2	NRP2		+	+						purple	345	1.288
Q13948-9;A0A2R8YDI1;A0A2R8Y852;P39880-9;Q13948-10;Q13948-2;Q13948;P39880-3;P39880-6;P39880-4;P39880-5;P39880-2;O14529;P39880	Protein CASP;Homeobox protein cut-like 1	CUX1		+	+						blue	346	1.286
P08670;B0YJC4;B0YJC5;A0A1B0GTT5;A0A1B0GVG8;H7C5W5;P41219;P41219-2;K7EMP8;A0A1W2PR46;A0A1X7SBR3;P14136-2;P14136;P14136-3;Q16352;P07196;P07197-2;E7EMV2;E7ESP9;A0A1W2PRT3;F8W835;P07197	Vimentin	VIM	+	+	+						darkturquoise	347	1.2851
P12273	Prolactin-inducible protein	PIP	+	+	+						salmon	348	1.2841
J3KNM6;F8VVT9;Q99490-2;Q99490	Arf-GAP with GTPase, ANK repeat and PH domain-containing protein 2	AGAP2		+	+						red	349	1.284
D6RF62;E9PBS1;P22234;P22234-2	Multifunctional protein ADE2;Phosphoribosylaminoimidazole-succinocarboxamide synthase;Phosphoribosylaminoimidazole carboxylase	PAICS		+	+						red	350	1.2824
J3KPX7;Q99623;F5GY37;Q99623-2;F5H3X6;F5H2D2;F5H0C5;F5GWA7	Prohibitin-2	PHB2	+	+	+						darkgrey	351	1.2784
Q10567-4;Q10567-3;Q10567-2;Q10567;C9J1E7	AP-1 complex subunit beta-1	AP1B1		+	+						blue	352	1.2774
P26373;P26373-2;J3QSB4;H3BTH3	60S ribosomal protein L13	RPL13		+	+						black	353	1.2768
A0A087WSY5;Q96IY4;Q96IY4-2	Carboxypeptidase B2	CPB2	+	+	+						grey	354	1.2745
Q08211	ATP-dependent RNA helicase A	DHX9		+	+						blue	355	1.2744
P04181;P04181-2	Ornithine aminotransferase, mitochondrial;Ornithine aminotransferase, hepatic form;Ornithine aminotransferase, renal form	OAT		+	+						green	356	1.2716
P08575-4;P08575-9;P08575-10;P08575-8;P08575-7;P08575-5;P08575-6;P08575;M3ZCP1;A0A075B788;E9PKH0;A0A140TA77;A0A140TA68;A0A0G2JNW2	Receptor-type tyrosine-protein phosphatase C	PTPRC	+	+	+						darkturquoise	357	1.2661
Q13099-3;Q13099-2;Q13099;F5H6C2	Intraflagellar transport protein 88 homolog	IFT88		+	+						lightyellow	358	1.2652
P01019	Angiotensinogen;Angiotensin-1;Angiotensin-2;Angiotensin-3;Angiotensin-4;Angiotensin 1-9;Angiotensin 1-7;Angiotensin 1-5;Angiotensin 1-4	AGT	+	+	+						darkgreen	359	1.2635
G3V2W1;Q9UK55	Protein Z-dependent protease inhibitor	SERPINA10	+	+	+						turquoise	360	1.2625
Q99653;H0YKE7;F5GX29;H0YNG9;H0YLY7;H0YLX1	Calcineurin B homologous protein 1	CHP1	+	+	+						turquoise	361	1.259
C9JEN3;C9IYT2;F8WDY4;C9IZ27;C9JW19;C9JWV9;B4DUD2;Q969X1	Protein lifeguard 3	TMBIM1	+	+	+						cyan	362	1.2585
P49908;A0A182DWH7;A0A182DWH8	Selenoprotein P	SEPP1	+	+	+						magenta	363	1.2585
P60174-1;P60174;P60174-4;U3KPZ0;U3KQF3;U3KPS5	Triosephosphate isomerase	TPI1	+	+	+						darkorange	364	1.258
P17931;G3V3R6	Galectin-3;Galectin	LGALS3	+	+	+						royalblue	365	1.2558
Q9Y625;A0A087WT82	Glypican-6;Secreted glypican-6	GPC6		+	+						tan	366	1.252
O75558	Syntaxin-11	STX11		+	+						lightgreen	367	1.2514
P27701-2;P27701;E9PJC7;E9PP61;E9PJB7;E9PJK9;E9PJ45;E9PM43	CD82 antigen;Tetraspanin	CD82		+	+						black	368	1.2449
B1ALD5;P19634-2;P19634	Sodium/hydrogen exchanger 1	SLC9A1		+	+						cyan	369	1.244
P30153;B3KQV6;E9PH38;C9J9C1	Serine/threonine-protein phosphatase 2A 65 kDa regulatory subunit A alpha isoform	PPP2R1A		+	+						black	370	1.2435
P79483	HLA class II histocompatibility antigen, DR beta 3 chain	HLA-DRB3		+	+						blue	371	1.2396
P27449	V-type proton ATPase 16 kDa proteolipid subunit	ATP6V0C	+	+	+						black	372	1.2382
Q13303-4;Q13303-2;Q13303;Q13303-3;Q5TG81;Q5TG80;Q13303-5	Voltage-gated potassium channel subunit beta-2	KCNAB2	+	+	+						lightyellow	373	1.2379
P07237;H7BZ94;H0Y3Z3;I3L398;I3L312;I3L4M2;I3NI03;I3L0S0;I3L3U6;I3L3P5;I3L1Y5;I3L514	Protein disulfide-isomerase	P4HB	+	+	+						green	374	1.2377
P61586;C9JNR4;C9JX21;Q5JR08;P08134;Q5JR07;E9PQH6;Q5JR05;C9JRM1;Q5JR06;E9PN11;U3KQA9;U3KQV3;P62745	Transforming protein RhoA;Rho-related GTP-binding protein RhoC	RHOA;RHOC	+	+	+						blue	375	1.2336
Q13488;E9PNA6;Q13488-2;E9PMC5;E9PM12;H0YCE3;H0YEL3	V-type proton ATPase 116 kDa subunit a isoform 3;V-type proton ATPase subunit a	TCIRG1		+	+						lightyellow	376	1.2331
Q5T093;Q5T092;A0A0A0MR06;Q5T091;O15258	Protein RER1	RER1		+	+						grey	377	1.2321
A0A087WY71;E9PFW3;Q96CW1-2;Q96CW1;C9JJ47;C9JTK4;C9JGT8;C9JJD3;C9JPV8	AP-2 complex subunit mu	AP2M1		+	+						grey	378	1.2316
E5RHG9		UQCRB		+	+						red	379	1.2276
A0A0A0MQT0;P09455;A0A0A0MTB9;H0YAK8;P09455-2;P09455-3	Retinol-binding protein 1	RBP1		+	+						grey	380	1.227
Q92536;H3BSB6;H3BPV6;H3BUR2;H3BUA4;H3BNF5;E7EPZ8	Y+L amino acid transporter 2	SLC7A6		+	+						turquoise	381	1.2258
Q15063-2	Periostin	POSTN	+	+	+						blue	382	1.2247
Q07065	Cytoskeleton-associated protein 4	CKAP4	+	+	+						blue	383	1.2205
P16298-4;Q08209;E7ETC2;Q08209-5;Q5F2F8;Q08209-2;P16298-2;P16298-3;P16298;E9PK68;E9PPC8;Q08209-3;H0YC26;P48454-2;P48454;Q08209-4;P48454-3	Serine/threonine-protein phosphatase 2B catalytic subunit beta isoform;Serine/threonine-protein phosphatase 2B catalytic subunit alpha isoform;Serine/threonine-protein phosphatase	PPP3CB;PPP3CA		+	+						midnightblue	384	1.2172
S4R460;A0A0B4J2B5		IGHV3OR16-9	+	+	+						pink	385	1.2169
Q9Y336-2;Q9Y336;M0R2D4	Sialic acid-binding Ig-like lectin 9	SIGLEC9		+	+						tan	386	1.2145
Q96TA1-2;Q96TA1	Niban-like protein 1	FAM129B		+	+						turquoise	387	1.2134
O75695	Protein XRP2	RP2	+	+	+						blue	388	1.213
O94804;H0YB71	Serine/threonine-protein kinase 10	STK10	+	+	+						turquoise	389	1.2125
O75396;A0A087X1A9	Vesicle-trafficking protein SEC22b	SEC22B		+	+						lightyellow	390	1.2081
Q93050-1;Q93050;Q93050-3;B7Z641;B7Z2A9;K7EPG4;K7EM24;K7EN36	V-type proton ATPase 116 kDa subunit a isoform 1;V-type proton ATPase subunit a	ATP6V0A1		+	+						turquoise	391	1.2037
Q15084-3;Q15084;Q15084-4;Q15084-5;Q15084-2	Protein disulfide-isomerase A6	PDIA6		+	+						blue	392	1.2014
P80723;P80723-2;U3KQP0	Brain acid soluble protein 1	BASP1	+	+	+						blue	393	1.1993
CON__Q3KUS7			+	+	+						black	394	1.1932
P0DOY2;P0DOY3;P0CF74	Ig lambda-6 chain C region	IGLC6	+	+	+						salmon	395	1.1922
P67936;A0A2R8Y5V9;A0A2R8YGX3;A0A2R8YE05;A0A2R8YH90;K7EMU5;K7EPB9;A0A2R8YHD2;K7EPV9;K7EP68;H0YL80;U3KQK2;A0A2R8Y6A3	Tropomyosin alpha-4 chain	TPM4	+	+	+						blue	396	1.1916
P05534	HLA class I histocompatibility antigen, A-24 alpha chain	HLA-A	+	+	+						green	397	1.1907
D3DSM0;E5RHE6;E5RK54;E5RIG7;E5RK25	Integrin beta	ITGB2	+	+	+						red	398	1.1898
P19338;H7BY16	Nucleolin	NCL		+	+						royalblue	399	1.1898
P06396	Gelsolin	GSN	+	+	+						green	400	1.1874
P31689-2;P31689	DnaJ homolog subfamily A member 1	DNAJA1		+	+						black	401	1.1871
A0A0G2JMB2;A0A286YEY5;P01877	Ig alpha-2 chain C region	IGHA2	+	+	+						pink	402	1.186
P56385	ATP synthase subunit e, mitochondrial	ATP5I		+	+						darkorange	403	1.1858
C9J8S2;Q99969	Retinoic acid receptor responder protein 2	RARRES2	+	+	+						brown	404	1.1829
M0R210;P62249;M0R3H0;Q6IPX4;M0QX76;M0R1M5	40S ribosomal protein S16	RPS16		+	+						orange	405	1.1828
Q15058	Kinesin-like protein KIF14	KIF14		+	+						blue	406	1.1807
O75947;O75947-2;F5H608	ATP synthase subunit d, mitochondrial	ATP5H		+	+						yellow	407	1.1795
F8VU90;Q9NYL4-2;Q9NYL4;H0YHM7;E9PAR0	Peptidyl-prolyl cis-trans isomerase;Peptidyl-prolyl cis-trans isomerase FKBP11	FKBP11		+	+						red	408	1.1771
P55268	Laminin subunit beta-2	LAMB2	+	+	+						darkorange	409	1.176
O19617;A0A140T921;A2AEA2;A0A140T9H5;A0A140T9U8;P10321;A0A1W2PRU9;A0A140TA05;A0A140T9L3;A0A140T9E1;A0A140T942;F8W9Z8;A0A140TA12;A0A140T9Z7	HLA class I histocompatibility antigen, Cw-7 alpha chain	HLA-C		+	+						pink	410	1.1725
O00186	Syntaxin-binding protein 3	STXBP3		+	+						purple	411	1.1679
Q6ZUX7	Lipoma HMGIC fusion partner-like 2 protein	LHFPL2		+	+						turquoise	412	1.1647
E9PCR7;Q02218;A0A0D9SFS3;E9PDF2;Q02218-2;E9PFG7;Q02218-3;C9J4G7;Q9ULD0;Q9ULD0-3;Q9ULD0-2	2-oxoglutarate dehydrogenase, mitochondrial	OGDH		+	+						midnightblue	413	1.1639
P10586-2;P10586;H0Y4H1;H0Y6Z7;H0Y380;H0Y7Z9;A2A437	Receptor-type tyrosine-protein phosphatase F	PTPRF		+	+						salmon	414	1.1633
P06576;H0YH81;F8W079;F8W0P7;H0YI37	ATP synthase subunit beta, mitochondrial;ATP synthase subunit beta	ATP5B	+	+	+						green	415	1.1598
O96008;O96008-2;K7EKG4;K7EJ57	Mitochondrial import receptor subunit TOM40 homolog	TOMM40		+	+						blue	416	1.1536
P42765;A0A0B4J2A4;K7EME0	3-ketoacyl-CoA thiolase, mitochondrial	ACAA2		+	+						pink	417	1.1503
Q9NR09;REV__Q96C03;REV__Q96C03-3;A0A3B3IUB9;REV__Q9NR09	Baculoviral IAP repeat-containing protein 6	BIRC6	+		+						yellow	418	1.1502
P47985;P0C7P4	Cytochrome b-c1 complex subunit Rieske, mitochondrial;Cytochrome b-c1 complex subunit 11;Putative cytochrome b-c1 complex subunit Rieske-like protein 1	UQCRFS1;UQCRFS1P1		+	+						magenta	419	1.1497
K7ERG9;P00746	Complement factor D	CFD	+	+	+						lightcyan	420	1.148
A0A087WYF5;A0A0A0MT31;A0A087WYT0;A0A087WV42;A0A087WZY1;P02810	Salivary acidic proline-rich phosphoprotein 1/2;Salivary acidic proline-rich phosphoprotein 1/2;Salivary acidic proline-rich phosphoprotein 3/4;Peptide P-C	PRH1	+	+	+						grey	421	1.1474
D6RAL1;Q969S9-5;Q969S9-4;Q969S9-2;Q969S9-3;Q969S9	Ribosome-releasing factor 2, mitochondrial	GFM2	+		+						red	422	1.1432
A0A0C4DH43;A0A0J9YVU5			+	+	+						pink	423	1.143
P35443;E7ES19	Thrombospondin-4	THBS4	+	+	+						black	424	1.1426
O95833	Chloride intracellular channel protein 3	CLIC3	+	+	+						blue	425	1.1408
CON__ENSEMBL:ENSBTAP00000025008			+	+	+						brown	426	1.1359
P35579;P35579-2;Q5BKV1;B1AH99;A0A0C4DFM8;A0A2R8Y4C3;REV__S4R3H4;REV__E7EQT4;REV__Q9UKV3-5;REV__Q9UKV3	Myosin-9	MYH9	+	+	+						darkred	427	1.1355
Q5T123;Q9H299	SH3 domain-binding glutamic acid-rich-like protein 3	SH3BGRL3	+	+	+						turquoise	428	1.1355
C9J6X0;A0A087WXC5;E7ESZ7;O95299;O95299-2;Q8N1B9;H7C2W5;H7C1Y7;H7C2X4	NADH dehydrogenase [ubiquinone] 1 alpha subcomplex subunit 10, mitochondrial	NDUFA10		+	+						grey	429	1.1352
Q96IX5	Up-regulated during skeletal muscle growth protein 5	USMG5		+	+						turquoise	430	1.1314
O75787;O75787-2;A0A1B0GVW0;A0A1B0GUT7;A0A1B0GVC7;A0A1B0GTU8;A0A1B0GTB0;B7Z413;A0A1B0GU12;A0A1C7CYW4;A0A1B0GVB9;A0A1B0GVZ1;H7C240;H7C3E1;A0A1B0GWJ8;A0A1B0GV60;A0A1B0GVI9;A0A1B0GW13;A0A1B0GWD6;B7Z1I9	Renin receptor	ATP6AP2		+	+						pink	431	1.1264
Q13724-2;Q13724;A0A3B3IRK6;C9J8D4;A0A3B3IRW2;A0A3B3IS52;A0A3B3ITC1;A0A3B3IRI7;C9JDQ1;A0A3B3ITU6;B8ZZE2	Mannosyl-oligosaccharide glucosidase	MOGS		+	+						blue	432	1.125
A0A0G2JMN6;Q6PI73;F8W6G6;A0A0G2JN67;A0A0G2JMX0;A0A0G2JN36;A0A0G2JLX6;A0A0G2JN43;A0A0G2JNB3;U5XJZ2;A0A0G2JN08;A0A0G2JLT7;C9JWL8;A0A0G2JPG2;A0A0G2JNG2;A0A0G2JMY9;A0A075B7A5;A0A0G2JMJ0;A0A0G2JM95;A0A0G2JMM1;F8WD89;A0A0G2JPN1;O75022;O75022-3;Q8N6C8-3;P59901;Q8N6C8;P59901-2;Q8N6C8-2;Q6PI73-2;O75022-2	Leukocyte immunoglobulin-like receptor subfamily A member 6	LILRA6;LILRB3		+	+						pink	433	1.1241
A0A087X142;A6NMH6;A6NFQ9;F8W8I8;Q92599-2;Q92599-4;Q92599;Q92599-3;A0A0A0MRP8;C9J4G8;C9JV02	Septin-8	08-set		+	+						grey	434	1.1226
P02745;X6RLJ0	Complement C1q subcomponent subunit A	C1QA	+	+	+						green	435	1.1204
Q9UBI6	Guanine nucleotide-binding protein G(I)/G(S)/G(O) subunit gamma-12	GNG12	+	+	+						yellow	436	1.1197
CON__P20930;P20930	Filaggrin	FLG	+	+	+						brown	437	1.1169
P24821;E9PC84;P24821-3;P24821-5;P24821-6;F5H5D6	Tenascin	TNC	+	+	+						black	438	1.1153
Q16698-2;Q16698;E5RJG7;E5RFV2;E5RJD2;H0YAW3;E5RID6	2,4-dienoyl-CoA reductase, mitochondrial	DECR1		+	+						blue	439	1.1152
Q14974;Q14974-2;J3KTM9;J3QR48;J3QRG4;J3QKQ5	Importin subunit beta-1	KPNB1	+	+	+						blue	440	1.1131
B4E1Z4;E7ETN3;P00751;A0A0G2JH38;P00751-2;H7C5H1;C9JRT3;H7C526;F8WCJ9;A0A0G2JJM0;Q5ST52;A0A0G2JHM4;A0A0G2JJ82;F2Z3N2;Q8N6L6	Complement factor B;Complement factor B Ba fragment;Complement factor B Bb fragment	CFB	+	+	+						cyan	441	1.1121
Q07960;H0YE29;E9PNR6	Rho GTPase-activating protein 1	ARHGAP1		+	+						blue	442	1.1117
P61604;B8ZZL8;B8ZZ54;S4R3N1	10 kDa heat shock protein, mitochondrial	HSPE1;HSPE1-MOB4		+	+						blue	443	1.1068
P21810;C9JKG1	Biglycan	BGN	+	+	+						greenyellow	444	1.1059
CON__Q5D862;Q5D862	Filaggrin-2	FLG2	+	+	+						midnightblue	445	1.1005
O15144;C9JTV5;G5E9J0;H7C3F9;G5E9S7	Actin-related protein 2/3 complex subunit 2	ARPC2	+	+	+						lightcyan	446	1.1003
O60449;O60449-3;O60449-2	Lymphocyte antigen 75	LY75		+	+						purple	447	1.0978
Q14644-2;Q14644	Ras GTPase-activating protein 3	RASA3		+	+						blue	448	1.0967
P41597-2;P41597	C-C chemokine receptor type 2	CCR2		+	+						darkred	449	1.0934
P62314;J3QLR7;J3QLI9	Small nuclear ribonucleoprotein Sm D1	SNRPD1		+	+						lightgreen	450	1.0929
P51178;P51178-2	1-phosphatidylinositol 4,5-bisphosphate phosphodiesterase delta-1	PLCD1	+	+	+						magenta	451	1.0901
Q92520;C9JP35;C9JMN4	Protein FAM3C	FAM3C	+	+	+						turquoise	452	1.0889
P36406-3;P36406-2;P36406	E3 ubiquitin-protein ligase TRIM23	TRIM23		+	+						darkred	453	1.0888
Q9BS40;H7C5A4	Latexin	LXN	+	+	+						yellow	454	1.088
Q9UG01-2;Q9UG01;F5GZ56;Q9UG01-3	Intraflagellar transport protein 172 homolog	IFT172		+	+						yellow	455	1.0843
Q12959-2;A0A0C4DFT3;Q12959-4;Q12959-6;Q12959-7;Q12959;Q12959-3;Q12959-5;Q12959-8;E7EQD7;Q12959-9;B4E2H8;C9IYP1;A8MUT6;C9JCP6;C9JN61;C9JUA9;C9J110;H7C166;F2Z2L0	Disks large homolog 1	DLG1	+	+	+						pink	456	1.0832
Q9BSJ8-2;Q9BSJ8;F8VZB1	Extended synaptotagmin-1	ESYT1		+	+						yellow	457	1.0784
J3KN36;Q5JPE7-3;Q5JPE7-2;P69849;Q5JPE7;A0A0G2JP90;A0A087WW46;A0A0G2JN29;A0A087X117;Q15155;A0A087WTD5;H3BUC9	Nodal modulator 2;Nodal modulator 3;Nodal modulator 1	NOMO3;NOMO2;NOMO1		+	+						darkgrey	458	1.0763
P63244;J3KPE3;D6RHH4;D6RFX4;D6R9L0;D6RAC2;D6R9Z1;H0YAF8;D6RFZ9;E9PD14;D6RAU2;H0Y8W2;D6REE5;D6RBD0;D6RGK8;H0Y8R5;D6R909;H0YAM7;D6RHJ5;D6RF23;D6RDI0	Guanine nucleotide-binding protein subunit beta-2-like 1;Guanine nucleotide-binding protein subunit beta-2-like 1, N-terminally processed	GNB2L1		+	+						turquoise	459	1.0744
P50453	Serpin B9	SERPINB9		+	+						magenta	460	1.0727
P16870-2;P16870;D6RF88;C9JE88;D6R930;H0YAM0	Carboxypeptidase E	CPE	+	+	+						greenyellow	461	1.0699
P62328	Thymosin beta-4;Hematopoietic system regulatory peptide	TMSB4X	+	+	+						yellow	462	1.0684
P21399	Cytoplasmic aconitate hydratase	ACO1		+	+						greenyellow	463	1.0683
P16403;P10412;P16402;P22492;Q02539	Histone H1.2;Histone H1.4;Histone H1.3;Histone H1t;Histone H1.1	HIST1H1C;HIST1H1E;HIST1H1D;HIST1H1T;HIST1H1A		+	+						salmon	464	1.0656
P01780	Ig heavy chain V-III region JON		+	+	+						green	465	1.0648
Q9Y3F4-2;Q9Y3F4;H0YH33	Serine-threonine kinase receptor-associated protein	STRAP		+	+						tan	466	1.0645
Q9Y3Z3-4;Q9Y3Z3;A0A2R8YCS7;Q9Y3Z3-3;A0A2R8YD90;A0A2R8YF51;A0A2R8Y5D2;A0A2R8Y586;A0A2R8Y6J9;A0A2R8Y7R5;A0A2R8Y755;A0A2R8YG48;A0A2R8YF18;A0A2R8YFV6	Deoxynucleoside triphosphate triphosphohydrolase SAMHD1	SAMHD1		+	+						tan	467	1.0644
P01876;A0A286YEY1	Ig alpha-1 chain C region	IGHA1	+	+	+						green	468	1.0623
P18084;H7C4W1;V9GYZ1;V9GZ57;H7C5U2;H7C580;V9GYD8	Integrin beta-5;Integrin beta	ITGB5	+	+	+						royalblue	469	1.0617
P52907	F-actin-capping protein subunit alpha-1	CAPZA1	+	+	+						white	470	1.0609
Q6EMK4	Vasorin	VASN	+	+	+						turquoise	471	1.0608
Q02413;Q02413-2	Desmoglein-1	DSG1	+	+	+						lightgreen	472	1.0607
Q9NRN5-2;Q9NRN5;B4DNG0;Q9NRN5-3	Olfactomedin-like protein 3	OLFML3	+	+	+						yellow	473	1.0559
Q9H223	EH domain-containing protein 4	EHD4	+	+	+						yellow	474	1.0551
P43304;P43304-2;F5GYK7	Glycerol-3-phosphate dehydrogenase, mitochondrial	GPD2		+	+						magenta	475	1.0511
P67809;C9J5V9;H0Y449;P16989-2;P16989-3;Q9Y2T7;P16989;A0A0D9SEI8	Nuclease-sensitive element-binding protein 1	YBX1		+	+						yellow	476	1.05
M0R3H9		BABAM1		+	+						orange	477	1.0456
P0DP08			+	+	+						salmon	478	1.0452
P02452;CON__Q862S4	Collagen alpha-1(I) chain	COL1A1	+	+	+						green	479	1.0366
D6RGI3;D6RER5;Q9NVA2;Q9NVA2-2;D6RDU5;D6RDP1;D6R9Y6;H0Y961;H0Y9G8;E7EW69;E7EX04;B5ME97;Q9P0V9-3;Q9P0V9;Q9P0V9-2	Septin-11	11-set	+	+	+						midnightblue	480	1.0355
P23396;H0YEU2;E9PL09;P23396-2;E9PPU1;F2Z2S8;H0YF32;H0YCJ7;E9PQ96;E9PSF4;E9PJH4;E9PK82;H0YES8;E9PQX2	40S ribosomal protein S3	RPS3		+	+						greenyellow	481	1.0341
A0A0J9YY99			+	+	+						pink	482	1.029
Q8N5K1;A0A2R8Y540;I3L1N9;D6RCF4	CDGSH iron-sulfur domain-containing protein 2	CISD2		+	+						turquoise	483	1.0269
Q9P0J0;Q9P0J0-2;U3KQP3;B4DEZ3;K7EJE1;E7ENQ6	NADH dehydrogenase [ubiquinone] 1 alpha subcomplex subunit 13	NDUFA13		+	+						yellow	484	1.0269
P13727-2;P13727	Bone marrow proteoglycan;Eosinophil granule major basic protein	PRG2		+	+						greenyellow	485	1.0254
Q16853-2;Q16853	Membrane primary amine oxidase	AOC3		+	+						blue	486	1.0242
P51884	Lumican	LUM	+	+	+						magenta	487	1.0239
A0A0U1RQV3;Q12805-5;Q12805-2;Q12805-4;Q12805-3;Q12805	EGF-containing fibulin-like extracellular matrix protein 1	EFEMP1	+	+	+						pink	488	1.023
G5E9D8;A0A096LP62;C9J2H1;Q86UX2-2;Q86UX2-3;Q86UX2;Q86UX2-4;H7C5A6	Inter-alpha-trypsin inhibitor heavy chain H5	ITIH5		+	+						grey	489	1.0228
P51159;H3BN55;P51159-2;H3BUD9;H3BS49;H3BVH7;H3BU81	Ras-related protein Rab-27A	RAB27A		+	+						magenta	490	1.0227
P54136-2;P54136	Arginine--tRNA ligase, cytoplasmic	RARS		+	+						white	491	1.0226
P24821-4;J3QSU6;P24821-2;F5H7V9;H0YGZ3	Tenascin	TNC		+	+						black	492	1.0204
P05091;P05091-2;S4R3S4;F8VP50	Aldehyde dehydrogenase, mitochondrial	ALDH2		+	+						green	493	1.0191
Q16891-2;Q16891	MICOS complex subunit MIC60	IMMT		+	+						blue	494	1.0165
CON__P02538;P02538;Q8IWY7;H0YHD9;B4DIR1;K7ELP4;F8VS61;K7EJU1;K7EKH9;A0A1X7SCE1;CON__REFSEQ:XP_932229	Keratin, type II cytoskeletal 6A	KRT6A	+	+	+						brown	495	1.0158
A0A087WYF6;E7ESD2;A0A0A0MR88;A0A096LPC5;Q9Y4E1-5;Q9Y4E1-6;Q9Y4E1-2;Q9Y4E1-1;Q9Y4E1;Q641Q2-2;Q641Q2;Q5T1D7;B1AP61;F8W7U3;J3KP36;Q9Y4E1-3	WASH complex subunit FAM21C;WASH complex subunit FAM21A	FAM21A;FAM21C	+		+						grey	496	1.0156
B4DLR2;A0A0D9SEN1;Q12884;Q12884-2;H0YG61;F8WF29;C9J131	Prolyl endopeptidase FAP;Antiplasmin-cleaving enzyme FAP, soluble form	FAP	+	+	+						pink	497	1.0153
G5EA31;P53992	Protein transport protein Sec24C	SEC24C		+	+						lightgrey	498	1.0145
Q04721;R4GN02;P0DPK4;A0A096LNW5;A0A087X002;P0DPK3-2;A0A0B4J2B3;P0DPK3;D2WEZ3;Q7Z3S9-2;Q7Z3S9;Q7Z3S9-3	Neurogenic locus notch homolog protein 2;Notch 2 extracellular truncation;Notch 2 intracellular domain	NOTCH2	+	+	+						lightgreen	499	1.0144
P02730;P02730-2;A0A0A0MS98	Band 3 anion transport protein	SLC4A1	+	+	+						green	500	1.0139
P05413;S4R371;S4R3A2	Fatty acid-binding protein, heart	FABP3		+	+						green	501	1.012
E5RHW4;O94905;E5RJ09;O94905-2;O94905-3	Erlin-2	ERLIN2		+	+						grey	502	1.0119
A0A0C4DH38		IGHV5-51	+	+	+						pink	503	1.011
H0YFD6;P40939;A0A2R8Y4F5;A0A2R8YG21;A0A2R8Y688;P40939-2	Trifunctional enzyme subunit alpha, mitochondrial;Long-chain enoyl-CoA hydratase;Long chain 3-hydroxyacyl-CoA dehydrogenase	HADHA		+	+						lightgrey	504	1.0109
P20674;H3BNX8;H3BRM5;H3BV69;H3BRI0	Cytochrome c oxidase subunit 5A, mitochondrial	COX5A	+	+	+						greenyellow	505	1.0105
A0A0B4J1Y9		IGHV3-72	+	+	+						pink	506	1.0095
P49748;P49748-3;P49748-2;K7EQP4;G3V1M7;K7EJW8;J3QRJ8;J3KS89;J3QKU9;J3KSR4	Very long-chain specific acyl-CoA dehydrogenase, mitochondrial	ACADVL		+	+						magenta	507	1.0043
Q9Y6M7-7;E9PFN4;C9JRP1;A0A0A0MST8;Q9Y6M7-6;Q9Y6M7-8;Q9Y6M7;Q9Y6M7-12;Q9Y6M7-13;Q9Y6M7-9;Q9Y6M7-2;Q9Y6M7-3;Q9Y6M7-4;Q9Y6M7-14;Q9Y6M7-11;Q9Y6M7-5;Q9Y6M7-10;H7C3C4	Sodium bicarbonate cotransporter 3;Anion exchange protein	SLC4A7		+	+						grey	508	1.0037
P52630;P52630-4;B4DLC8	Signal transducer and activator of transcription 2	STAT2		+	+						white	509	1.0021
P18669;P15259;Q8N0Y7	Phosphoglycerate mutase 1	PGAM1	+	+	+						royalblue	510	1.0015
P01031	Complement C5;Complement C5 beta chain;Complement C5 alpha chain;C5a anaphylatoxin;Complement C5 alpha chain	C5	+	+	+						darkgreen	511	0.9996
Q9H009	Nascent polypeptide-associated complex subunit alpha-2	NACA2		+	+						yellow	512	0.9985
Q9P0V3;Q9P0V3-2;C9JWW6;C9JRG1;C9JF25;C9JED2	SH3 domain-binding protein 4	SH3BP4		+	+						yellow	513	0.9982
C9JL85;P58546	Myotrophin	MTPN	+	+	+						brown	514	0.9968
Q04756;D6RAR4;CON__ENSEMBL:ENSBTAP00000023055	Hepatocyte growth factor activator;Hepatocyte growth factor activator short chain;Hepatocyte growth factor activator long chain	HGFAC	+	+	+						red	515	0.9965
B0I1T2;A0A3B3IU30;B0I1T2-4;B0I1T2-3;F8WEW9;B0I1T2-2	Unconventional myosin-Ig;Minor histocompatibility antigen HA-2	MYO1G		+	+						brown	516	0.9945
J3QRJ3;E9PIM6;E9PNQ8;P04216	Thy-1 membrane glycoprotein	THY1	+	+	+						red	517	0.9943
P62280;M0QZC5;M0R1H5	40S ribosomal protein S11	RPS11		+	+						orange	518	0.9935
P30508;A0A1W2PRZ0;A0A140T937;A0A140T912;A0A140T930;Q29960-2;Q29960;A0A140T9M5	HLA class I histocompatibility antigen, Cw-12 alpha chain;HLA class I histocompatibility antigen, Cw-16 alpha chain	HLA-C	+	+	+						black	519	0.9924
P09923	Intestinal-type alkaline phosphatase	ALPI	+	+	+						darkturquoise	520	0.9889
Q99829;B0QZ18;F2Z2V0;A6PVH9;E7ENH5;Q5JX45;Q5JX44;Q5JX58;Q5JX59;Q5JX60;Q5JX52;Q5JX61;Q5JX56;H0Y524;Q5JX55;Q5JX54;Q5JX57;E7EV27	Copine-1	CPNE1		+	+						cyan	521	0.9889
Q9H2K8;G3V1Q8	Serine/threonine-protein kinase TAO3	TAOK3		+	+						yellow	522	0.988
P07737;K7EJ44;I3L3D5	Profilin-1	PFN1	+	+	+						green	523	0.9866
O95347;O95347-2;A0A0C4DGE5	Structural maintenance of chromosomes protein 2	SMC2		+	+						turquoise	524	0.9856
O15145;C9JZD1;F8VR50	Actin-related protein 2/3 complex subunit 3	ARPC3		+	+						lightcyan	525	0.983
P13489;E9PMJ3;E9PLZ3;E9PIM9;H0YCR7;E9PMA9;E9PMN0;E9PIK5	Ribonuclease inhibitor	RNH1	+	+	+						greenyellow	526	0.9808
P50238;K4DIB9;H3BRQ4	Cysteine-rich protein 1	CRIP1	+	+	+						magenta	527	0.98
O75915;F8WF90;C9JQU6;F8WF33	PRA1 family protein 3	ARL6IP5		+	+						turquoise	528	0.9799
Q53GQ0;A0A1B0GV93;A0A1B0GVY6;Q53GQ0-2;E9PI21	Very-long-chain 3-oxoacyl-CoA reductase	HSD17B12		+	+						yellow	529	0.978
P16401	Histone H1.5	HIST1H1B		+	+						black	530	0.9778
F5GXJ9;Q13740-2;Q13740;H7C543;Q13740-4;Q13740-3	CD166 antigen	ALCAM	+	+	+						red	531	0.9772
P05452;E9PHK0	Tetranectin	CLEC3B	+	+	+						green	532	0.9761
A0A3B3IRM5;Q5T8R1;P46439;B9ZVX7;A0A0A0MR85;Q03013-2;Q03013	Glutathione S-transferase Mu 5;Glutathione S-transferase Mu 4	GSTM5;GSTM1;GSTM4		+	+						brown	533	0.9744
E7EPB3;P50914	60S ribosomal protein L14	RPL14		+	+						midnightblue	534	0.9725
P43490;A0A0C4DFS8	Nicotinamide phosphoribosyltransferase	NAMPT		+	+						magenta	535	0.9716
J3KQI6;Q9BX79-3;Q9BX79;Q9BX79-6;Q9BX79-5;Q9BX79-4;I3L2B6;I3NI08	Stimulated by retinoic acid gene 6 protein homolog	STRA6	+	+	+						darkgrey	536	0.9712
CON__ENSEMBL:ENSBTAP00000018574			+	+	+						brown	537	0.9688
O95197-3;O95197-4;O95197-7;O95197-2;O95197;O95197-5;F5H617;O95197-6	Reticulon-3	RTN3	+	+	+						turquoise	538	0.9681
F5H157;Q15286;F5H7F8;Q15286-2	Ras-related protein Rab-35	RAB35	+	+	+						red	539	0.9611
I3L2G3;I3L139;Q9HA64	Ketosamine-3-kinase	FN3KRP		+	+						blue	540	0.9609
P60709;P63261;A0A2R8Y793;I3L3I0;I3L1U9;I3L4N8;J3KT65;G5E9R0;A0A2R8YGF8;E7EVS6;I3L3R2;C9JUM1;C9JZR7;Q6S8J3;C9JTX5;A0A2R8YEA7;A5A3E0;P0CG38;A0A2R8YFE2;Q9BYX7;P0CG39	Actin, cytoplasmic 1;Actin, cytoplasmic 1, N-terminally processed;Actin, cytoplasmic 2;Actin, cytoplasmic 2, N-terminally processed	ACTB;ACTG1	+	+	+						darkorange	541	0.9583
P00740-2;P00740	Coagulation factor IX;Coagulation factor IXa light chain;Coagulation factor IXa heavy chain	F9	+	+	+						darkgreen	542	0.958
P33176	Kinesin-1 heavy chain	KIF5B		+	+						black	543	0.9518
Q9P2X0;Q9P2X0-2	Dolichol-phosphate mannosyltransferase subunit 3	DPM3		+	+						yellow	544	0.9501
O00391-2;O00391	Sulfhydryl oxidase 1	QSOX1	+	+	+						purple	545	0.9485
Q9ULV4;Q9ULV4-2;Q9ULV4-3;B4E3S0;F8W1H8;F8VUX3;F8VSA4;F8VRE9;H0YHL7;F8VTT6;F8VVB7;F8VV53	Coronin-1C;Coronin	CORO1C	+	+	+						tan	546	0.9479
P02749;J3QRN2;J3KS17;J3QLI0	Beta-2-glycoprotein 1	APOH	+	+	+						green	547	0.9479
A0A087X0K0;P39059	Collagen alpha-1(XV) chain;Restin;Restin-2;Restin-3;Restin-4	COL15A1	+	+	+						grey	548	0.9454
P00403	Cytochrome c oxidase subunit 2	MT-CO2	+	+	+						blue	549	0.9441
P50281;F8W1B7	Matrix metalloproteinase-14	MMP14	+	+	+						magenta	550	0.9418
P14625;Q96GW1;A0A1W2PRR1;H0YIV0;Q58FF3;F8W026;F8VPC7	Endoplasmin	HSP90B1	+	+	+						royalblue	551	0.9398
P08493;P08493-2	Matrix Gla protein	MGP	+	+	+						darkturquoise	552	0.9391
O95782-2;O95782	AP-2 complex subunit alpha-1	AP2A1		+	+						lightyellow	553	0.9382
P62942;Q5W0X3;Q1JUQ5;A0A087WZM5;Q1JUQ3;A0A087WTS4;Q5VVH2;A0A087WV48	Peptidyl-prolyl cis-trans isomerase FKBP1A;Peptidyl-prolyl cis-trans isomerase	FKBP1A;FKBP12-Exip2	+	+	+						turquoise	554	0.938
P02458-1;P02458	Collagen alpha-1(II) chain;Collagen alpha-1(II) chain;Chondrocalcin	COL2A1	+	+	+						green	555	0.937
Q6YHK3-3;Q6YHK3-4;Q6YHK3;Q6YHK3-2	CD109 antigen	CD109		+	+						turquoise	556	0.9358
P00450	Ceruloplasmin	CP	+	+	+						blue	557	0.9346
E9PK25;P23528;G3V1A4;E9PP50;E9PQB7;E9PLJ3;E9PS23;Q9Y281;Q9Y281-3;G3V2U0;F8WDN3	Cofilin-1	CFL1	+	+	+						red	558	0.9326
P42356;P42356-2;A8MTF1;A4QPH2-4;A4QPH2;Q8N8J0;A4QPH2-2	Phosphatidylinositol 4-kinase alpha	PI4KA		+	+						darkred	559	0.9314
C9K025;P18077;F8WBS5;F8WB72	60S ribosomal protein L35a	RPL35A		+	+						brown	560	0.931
Q9Y6C9;E9PIE4	Mitochondrial carrier homolog 2	MTCH2		+	+						tan	561	0.9304
P08571;D6RFL4	Monocyte differentiation antigen CD14;Monocyte differentiation antigen CD14, urinary form;Monocyte differentiation antigen CD14, membrane-bound form	CD14	+	+	+						darkturquoise	562	0.9291
O15460-2;O15460;C9JN43;C9JIG4;C9JCP0;C9JX45;A8MXE0;E7ERI1;E7ENX0;E7EPI9	Prolyl 4-hydroxylase subunit alpha-2	P4HA2		+	+						purple	563	0.9249
P14868;P14868-2;H7BZ35;C9J7S3;H7C278;C9JLC1;C9JQM9	Aspartate--tRNA ligase, cytoplasmic	DARS		+	+						greenyellow	564	0.9246
P35606-2;P35606;H0Y938;H0YAC7;D6R997	Coatomer subunit beta	COPB2		+	+						darkred	565	0.9237
Q9NZA1-2;Q9NZA1;A0A2R8Y4M1;A0A2R8YGW2;A0A2R8Y615;Q9NZA1-3	Chloride intracellular channel protein 5	CLIC5	+	+	+						yellow	566	0.9236
P14618;P14618-3;B4DNK4;H3BQ34;H3BT25;H3BUW1;H3BTJ2;H3BU13;H3BN34;H3BQZ3;P30613-2;P30613	Pyruvate kinase PKM;Pyruvate kinase	PKM	+	+	+						black	567	0.9236
P53597	Succinyl-CoA ligase [ADP/GDP-forming] subunit alpha, mitochondrial	SUCLG1	+	+	+						white	568	0.9224
P14209;P14209-3	CD99 antigen	CD99	+	+	+						royalblue	569	0.9219
P01834	Ig kappa chain C region	IGKC	+	+	+						green	570	0.9211
P20701;P20701-2;P20701-3;B4DQ77;H3BSV1	Integrin alpha-L	ITGAL		+	+						greenyellow	571	0.9203
Q14515;Q14515-2;F5H4Y3;D6RA29;F5H331;C9JJR8;E9PC64	SPARC-like protein 1	SPARCL1	+	+	+						blue	572	0.92
P24752;H0YEL7;E9PRQ6;P24752-2	Acetyl-CoA acetyltransferase, mitochondrial	ACAT1		+	+						black	573	0.9155
A0A3B3IRL2;O75629	Protein CREG1	CREG1	+	+	+						brown	574	0.9142
P34910;P34910-2	Protein EVI2B	EVI2B	+	+	+						black	575	0.9134
C9JJT5;C9JU26;G3V325;P56134-4;P56134-3;P56134-2;P56134	ATP synthase subunit f, mitochondrial	ATP5J2-PTCD1;ATP5J2		+	+						brown	576	0.9108
P10301	Ras-related protein R-Ras	RRAS	+	+	+						salmon	577	0.9031
Q9H3N1;G3V448	Thioredoxin-related transmembrane protein 1	TMX1		+	+						yellow	578	0.9028
O94808;E5RJP4	Glutamine--fructose-6-phosphate aminotransferase [isomerizing] 2	GFPT2		+	+						turquoise	579	0.9027
A0A2Q2TTZ9;P01594;P01593	Ig kappa chain V-I region AU;Ig kappa chain V-I region AG		+	+	+						brown	580	0.9
Q5VSP4;P31025	Putative lipocalin 1-like protein 1;Lipocalin-1	LCN1P1;LCN1	+	+	+						black	581	0.8988
Q13421-4;Q13421-3;Q13421-2;Q13421;H3BR90;H3BMA1;H3BUX1;H3BV92	Mesothelin;Megakaryocyte-potentiating factor;Mesothelin, cleaved form	MSLN	+	+	+						lightyellow	582	0.8971
Q7Z304;A0A0G2JQ91;Q7Z304-2	MAM domain-containing protein 2	MAMDC2	+	+	+						turquoise	583	0.897
P58335-2;P58335-4;P58335;P58335-3;J3KPY9;A0A0C4DG84	Anthrax toxin receptor 2	ANTXR2	+	+	+						darkorange	584	0.8965
P61158;B4DXW1;F8WDR7;Q9P1U1-2;Q9P1U1;F8WEW2;F8WE84;A0A0A0MTI9;H7C4J1;C9IZN3;Q9C0K3;Q9P1U1-3	Actin-related protein 3	ACTR3	+	+	+						blue	585	0.896
F8W0G4;F8VXH9;H3BRU6;F8VZX2;Q15366-7;Q15366-8;Q15366-4;Q15366-5;Q15366-6;Q15366-3;Q15366;Q15366-2;F8W1G6;H3BND9	Poly(rC)-binding protein 2	PCBP2		+	+						red	586	0.8948
A2AAZ0;Q5Y7D6;Q5SU54;E9PIB1;A0A140T9Z9		HLA-DQB1	+	+	+						brown	587	0.8943
Q70UQ0-4	Inhibitor of nuclear factor kappa-B kinase-interacting protein	IKBIP		+	+						turquoise	588	0.894
B1AHL2;P23142-4	Fibulin-1	FBLN1	+	+	+						cyan	589	0.8899
P31944	Caspase-14;Caspase-14 subunit p17, mature form;Caspase-14 subunit p10, mature form;Caspase-14 subunit p20, intermediate form;Caspase-14 subunit p8, intermediate form	CASP14	+	+	+						black	590	0.8888
P68431	Histone H3.1	HIST1H3A	+	+	+						blue	591	0.8872
P36269-2;P36269;P36269-3;H7C1X2	Gamma-glutamyltransferase 5;Gamma-glutamyltransferase 5 heavy chain;Gamma-glutamyltransferase 5 light chain	GGT5		+	+						darkred	592	0.8844
H0YC23;P67775;P62714	Serine/threonine-protein phosphatase 2A catalytic subunit alpha isoform;Serine/threonine-protein phosphatase 2A catalytic subunit beta isoform	PPP2CB;PPP2CA		+	+						lightgrey	593	0.8826
Q5VY30;P02753	Retinol-binding protein 4;Plasma retinol-binding protein(1-182);Plasma retinol-binding protein(1-181);Plasma retinol-binding protein(1-179);Plasma retinol-binding protein(1-176)	RBP4	+	+	+						green	594	0.8823
A0A087X0Z7;H0YJ66;Q9Y394;Q9Y394-2;H0YJE4;G3V5J0	Dehydrogenase/reductase SDR family member 7	DHRS7		+	+						grey	595	0.8821
P12236	ADP/ATP translocase 3;ADP/ATP translocase 3, N-terminally processed	SLC25A6		+	+						salmon	596	0.8797
CON__Q3MHN2				+	+						royalblue	597	0.8775
Q14739	Lamin-B receptor	LBR		+	+						blue	598	0.8749
Q9UL25	Ras-related protein Rab-21	RAB21		+	+						yellow	599	0.8747
CON__P48668;P48668	Keratin, type II cytoskeletal 6C	KRT6C	+	+	+						brown	600	0.8739
Q9UNP9-3;E9PKY5;E9PEQ6;Q9UNP9-2;Q9UNP9	Peptidyl-prolyl cis-trans isomerase E;Peptidyl-prolyl cis-trans isomerase	PPIE	+	+	+						tan	601	0.8738
P26583;D6R9A6	High mobility group protein B2	HMGB2		+	+						black	602	0.8689
P07195;A0A3B3IS95;A8MW50;C9J7H8;F5H793;F5H5G7;F5H155;A0A087WUM2;G3XAP5;F5H245;Q6ZMR3;P07864	L-lactate dehydrogenase B chain;L-lactate dehydrogenase	LDHB	+	+	+						green	603	0.8661
P0CG48;F5GYU3;Q96C32;Q5PY61;J3QKN0;F5GXK7;F5H747;F5H388;B4DV12;F5H265;F5H2Z3;F5H6Q2;J3QTR3;J3QS39;P62987;P62979;P0CG47;Q49A90;M0R1V7;F5GZ39;J3QSA3;A0A2R8Y422;M0R2S1;M0R1M6	Polyubiquitin-C;Ubiquitin;Ubiquitin-60S ribosomal protein L40;Ubiquitin;60S ribosomal protein L40;Ubiquitin-40S ribosomal protein S27a;Ubiquitin;40S ribosomal protein S27a;Polyubiquitin-B;Ubiquitin	UBC;UBB;RPS27A;UBA52	+	+	+						cyan	604	0.8611
Q13636	Ras-related protein Rab-31	RAB31		+	+						lightyellow	605	0.8609
Q9UH99;Q9UH99-2;Q9UH99-3;B0QY60	SUN domain-containing protein 2	SUN2		+	+						yellow	606	0.8589
Q7Z2W4-2;Q7Z2W4;C9J6P4;H7C5K1;Q7Z2W4-5;Q7Z2W4-4;Q7Z2W4-3	Zinc finger CCCH-type antiviral protein 1	ZC3HAV1		+	+						turquoise	607	0.8581
E9PJD9;E9PLL6;P46776	60S ribosomal protein L27a	RPL27A		+	+						red	608	0.8575
P41218;H0Y6P3	Myeloid cell nuclear differentiation antigen	MNDA		+	+						darkred	609	0.8574
Q9Y678;D6RG17;H0Y8X7;Q9UBF2-2;Q9UBF2	Coatomer subunit gamma-1	COPG1		+	+						tan	610	0.8552
A0A0B4J1U7		IGHV6-1	+	+	+						pink	611	0.8539
P22792	Carboxypeptidase N subunit 2	CPN2	+	+	+						greenyellow	612	0.8504
Q8NHL6-4;A0A0G2JQ46;A0A0G2JQ15;A0A0G2JP80;A0A0G2JNQ6;D9IDM6;A0A0G2JP64;A0A0G2JQ44;A0A0G2JNM2;A0A0G2JLS4;Q8NHL6-3;Q8NHL6-2;Q8NHL6;A8MVE2;A0A0B4J1W1;A0A0G2JNK9;A0A0G2JNR3;D9IDM5;A0A087WSX8;A0A087WSV6;Q8NHL6-5;F6TER3;F6RVM3	Leukocyte immunoglobulin-like receptor subfamily B member 1	LILRB1		+	+						pink	613	0.8504
P05546	Heparin cofactor 2	SERPIND1	+	+	+						green	614	0.8493
P53708	Integrin alpha-8;Integrin alpha-8 heavy chain;Integrin alpha-8 light chain	ITGA8		+	+						white	615	0.847
A0A1C7CYX9;Q16555-2;Q16555;E5RFU4	Dihydropyrimidinase-related protein 2	DPYSL2	+	+	+						pink	616	0.8468
Q92485;F8VWW8;Q92485-2;Q5T0Y8;F8VXS3	Acid sphingomyelinase-like phosphodiesterase 3b	SMPDL3B	+	+	+						turquoise	617	0.8463
G5EA09;O00560-2;B4DHN5;E9PBU7	Syntenin-1	SDCBP	+	+	+						lightgrey	618	0.8463
P01042	Kininogen-1;Kininogen-1 heavy chain;T-kinin;Bradykinin;Lysyl-bradykinin;Kininogen-1 light chain;Low molecular weight growth-promoting factor	KNG1	+	+	+						darkgreen	619	0.8425
A0A2R8Y4W2;A0A2R8YE63;Q12929;Q12929-2;F5GYM8;F5H3Q6;F5H0R8	Epidermal growth factor receptor kinase substrate 8	EPS8		+	+						brown	620	0.8418
CON__Q2UVX4			+	+	+						purple	621	0.8412
A0A0C4DH24		IGKV6-21	+	+	+						pink	622	0.8409
P48740-4	Mannan-binding lectin serine protease 1;Mannan-binding lectin serine protease 1 heavy chain;Mannan-binding lectin serine protease 1 light chain	MASP1	+	+	+						magenta	623	0.8347
A1L4H1	Soluble scavenger receptor cysteine-rich domain-containing protein SSC5D	SSC5D	+	+	+						brown	624	0.8326
Q96FJ2;P63167	Dynein light chain 2, cytoplasmic;Dynein light chain 1, cytoplasmic	DYNLL2;DYNLL1	+	+	+						blue	625	0.8297
P26447	Protein S100-A4	S100A4	+	+	+						black	626	0.8272
Q9Y696;A6PVS0;O15247;Q96NY7-2;Q96NY7	Chloride intracellular channel protein 4	CLIC4	+	+	+						tan	627	0.8248
Q96MC2	Dynein regulatory complex protein 1	DRC1	+	+	+						turquoise	628	0.8218
Q9UKZ9;C9JYX9;A0A3B3ITE8;H7C5D5	Procollagen C-endopeptidase enhancer 2	PCOLCE2	+	+	+						yellow	629	0.8215
P02461;P02461-2	Collagen alpha-1(III) chain	COL3A1	+	+	+						green	630	0.8214
F8VYV2;A0A075B7A0;G3V203;H0YHA7;J3QQ67;Q07020-2;Q07020	60S ribosomal protein L18	RPL18		+	+						grey	631	0.8209
P47895;H0Y2X5;H0YNQ3;H0YKF9	Aldehyde dehydrogenase family 1 member A3	ALDH1A3	+	+	+						magenta	632	0.8197
P13671	Complement component C6	C6	+	+	+						greenyellow	633	0.8185
Q9Y6R7;A0A087WXI2;A0A286YF91;A0A087WUZ2	IgGFc-binding protein	FCGBP	+	+	+						tan	634	0.8171
P16615-5;P16615-2;P16615-3;P16615;P16615-4;H7C5W9;H3BVB2;A0A0C4DH86;J3QSY6	Sarcoplasmic/endoplasmic reticulum calcium ATPase 2	ATP2A2		+	+						black	635	0.8153
E9PJL7;E9PRA8;E9PR44;P02511;E9PNH7;A0A024R3B9;E9PRS4;E9PS12	Alpha-crystallin B chain	CRYAB	+	+	+						red	636	0.8137
P30049;A0A087WTL3	ATP synthase subunit delta, mitochondrial	ATP5D		+	+						black	637	0.8131
A0A0A0MRM1;A0A087WX83;A0A075B749;Q5VU43;Q5VU43-4;A0A087WVF8;Q5VU43-3;REV__Q8N4Y2	Myomegalin	PDE4DIP		+	+						grey	638	0.8106
Q9UK41;E9PLM9;E9PR04;E9PQR7;E9PM90;Q9UK41-2	Vacuolar protein sorting-associated protein 28 homolog	VPS28	+	+	+						yellow	639	0.8099
A0A087WTK0;A0A087WVC6;Q12913;Q12913-2;E9PPH3	Protein-tyrosine-phosphatase;Receptor-type tyrosine-protein phosphatase eta	PTPRJ	+	+	+						grey	640	0.8099
O00264;O00264-2	Membrane-associated progesterone receptor component 1	PGRMC1	+	+	+						purple	641	0.8088
P08754;P19087;P11488;P09471;A8MTJ3;A0A1W2PRE1;A2A2R6;A0A1W2PQK2;A0A087WTB6;A0A1W2PRJ7;A0A087WZE5;A0A1W2PS82;H3BTM2;A0A1W2PP38;P38405-3	Guanine nucleotide-binding protein G(k) subunit alpha	GNAI3	+	+	+						darkturquoise	642	0.8083
J3QQY2;J3KS45;J9JIE6;Q9UM00-2;Q9UM00	Transmembrane and coiled-coil domain-containing protein 1	TMCO1		+	+						darkgrey	643	0.8077
P55072;C9IZA5;C9JUP7	Transitional endoplasmic reticulum ATPase	VCP	+	+	+						darkorange	644	0.8045
O00602;A0A087WVE2	Ficolin-1	FCN1	+	+	+						lightcyan	645	0.8037
H0YDI1;B1AMW1;P19256-2;P19256-3;P19256	Lymphocyte function-associated antigen 3	CD58	+	+	+						cyan	646	0.8036
CON__P01966			+	+	+						brown	647	0.8034
A0A3B3IRX8;E7EV01;O15484	Calpain-5	CAPN5		+	+						brown	648	0.801
A0A0C4DGH0;Q5ZPR3-4;Q5ZPR3;Q5ZPR3-3;H0YL10;Q5ZPR3-2;H0YK40;H0YK59;H0YN29	CD276 antigen	CD276	+	+	+						pink	649	0.7949
P15529-7;P15529-4;P15529-6;P15529-3;P15529-5;P15529-2;P15529-16;P15529-9;P15529-8;R4GN18	Membrane cofactor protein	CD46	+	+	+						royalblue	650	0.7943
Q16270-2;Q16270	Insulin-like growth factor-binding protein 7	IGFBP7	+	+	+						blue	651	0.794
Q96CX2;Q68DU8;Q6ZWB6	BTB/POZ domain-containing protein KCTD12	KCTD12	+	+	+						turquoise	652	0.7932
H0YNG3;P67812-4;P67812;P67812-3;H0YNX5;H0YKT4;H0YNA5;P67812-2	Signal peptidase complex catalytic subunit SEC11;Signal peptidase complex catalytic subunit SEC11A;Signal peptidase I	SEC11A	+	+	+						blue	653	0.7931
Q7Z406;Q7Z406-6;Q7Z406-2;Q7Z406-4;Q7Z406-5;M0QY43;A1L2Z2	Myosin-14	MYH14		+	+						turquoise	654	0.7926
CON__Q3Y5Z3			+	+	+						grey	655	0.7913
P84095	Rho-related GTP-binding protein RhoG	RHOG	+	+	+						lightgreen	656	0.7901
C9JIZ6;P07602;P07602-2;P07602-3;Q5BJH1;A0A0J9YXB8	Prosaposin;Saposin-A;Saposin-B-Val;Saposin-B;Saposin-C;Saposin-D	PSAP	+	+	+						brown	657	0.7901
Q14195-2;Q14195;H0YBT4;D6RF19;H0YB87	Dihydropyrimidinase-related protein 3	DPYSL3	+	+	+						blue	658	0.7895
Q04760-2;Q04760	Lactoylglutathione lyase	GLO1	+	+	+						lightgreen	659	0.787
P01042-2;P01042-3	Kininogen-1;Kininogen-1 heavy chain;T-kinin;Bradykinin;Lysyl-bradykinin;Kininogen-1 light chain;Low molecular weight growth-promoting factor	KNG1	+	+	+						darkgreen	660	0.7854
Q9H8H3;H0YI09;F8VQX6	Methyltransferase-like protein 7A	METTL7A		+	+						lightgrey	661	0.7826
Q9NZ45	CDGSH iron-sulfur domain-containing protein 1	CISD1		+	+						yellow	662	0.7822
A0A0A0MSX9;P41252;J3KR24;Q5TCD1	Isoleucine--tRNA ligase, cytoplasmic	IARS		+	+						grey	663	0.7815
P62244;I3L3P7;H3BVC7	40S ribosomal protein S15a	RPS15A	+	+	+						turquoise	664	0.7812
P35232;C9JW96;C9JZ20;E7ESE2;E9PCW0;D6RBK0;P35232-2	Prohibitin	PHB	+	+	+						black	665	0.781
A0A0C4DH68;A0A075B6R9		IGKV2-24;IGKV2D-24	+	+	+						grey	666	0.7799
A0A087X054;Q9Y4L1;E9PJ21;A0A087WWI4;K7EQK2;Q9Y4L1-2;J3KTF1;J3QL06;Q9BST8;J3QQH7;J3QLE9	Hypoxia up-regulated protein 1	HYOU1		+	+						grey	667	0.7794
P04275	von Willebrand factor;von Willebrand antigen 2	VWF	+	+	+						green	668	0.7784
P32856-3;P32856-2;P32856;J3KNU7	Syntaxin-2	STX2	+	+	+						black	669	0.7783
A0A0G2JII1;P04440;H0Y7G7;A0A140T9P1;A0A140T976;H0Y5P2;A0A140T9Y0;A0A140T9I3	HLA class II histocompatibility antigen, DP beta 1 chain	HLA-DPB1	+	+	+						pink	670	0.7769
Q14204;A0A2R8YFZ7;A0A2R8Y706;A0A2R8Y5T0;A0A2R8Y6H2;A0A2R8Y542;A0A2R8YGC7;H0YJ21;A0A2R8Y6I5	Cytoplasmic dynein 1 heavy chain 1	DYNC1H1	+	+	+						blue	671	0.7767
I3L397;I3L504;P63241;P63241-2;F8WCJ1;C9J7B5;C9J4W5;Q9GZV4;Q6IS14	Eukaryotic translation initiation factor 5A;Eukaryotic translation initiation factor 5A-1;Eukaryotic translation initiation factor 5A-2;Eukaryotic translation initiation factor 5A-1-like	EIF5A;EIF5A2;EIF5AL1	+	+	+						blue	672	0.776
Q9Y3Q3	Transmembrane emp24 domain-containing protein 3	TMED3		+	+						tan	673	0.7725
P0DJI9;A0A3B3ISW8;E9PR14;G3V1D9;P0DJI9-2	Serum amyloid A-2 protein	SAA2	+	+	+						salmon	674	0.77
Q8TCJ2	Dolichyl-diphosphooligosaccharide--protein glycosyltransferase subunit STT3B	STT3B		+	+						turquoise	675	0.7672
Q6IQ26;Q6IQ26-2;H0YDE6	DENN domain-containing protein 5A	DENND5A	+	+	+						turquoise	676	0.7625
P04080;A0A1W2PQG6;A0A1W2PS52	Cystatin-B	CSTB	+	+	+						green	677	0.7622
P20774;Q5TBF5	Mimecan	OGN	+	+	+						greenyellow	678	0.7616
E7END6;P04070;P04070-2;H7BYX9	Vitamin K-dependent protein C;Vitamin K-dependent protein C light chain;Vitamin K-dependent protein C heavy chain;Activation peptide	PROC	+	+	+						red	679	0.7607
P84077;P61204;F5H423;F5H0C7;C9J1Z8;P61204-2;P84085;H0YGG7	ADP-ribosylation factor 1;ADP-ribosylation factor 3;ADP-ribosylation factor 5	ARF1;ARF3;ARF5	+	+	+						yellow	680	0.7601
P01011;G3V3A0;G3V595;P01011-2;A0A087WY93;P01011-3	Alpha-1-antichymotrypsin;Alpha-1-antichymotrypsin His-Pro-less	SERPINA3	+	+	+						darkgreen	681	0.76
O95816-2;O95816	BAG family molecular chaperone regulator 2	BAG2		+	+						lightyellow	682	0.7598
Q9P0L0;Q9P0L0-2;J3QKM9;E5RK64;O95292-2;O95292	Vesicle-associated membrane protein-associated protein A	VAPA		+	+						yellow	683	0.7592
Q9Y2J2-2;A0A0A0MRA8;Q9Y2J2;A8K968;Q9Y2J2-4;A0A0A0MSA4;Q9Y2J2-3;A0A1B0GTF8;A0A0J9YY18;A0A0J9YW31;A0A0J9YW26;J3KT37;J3QS55;A0A0J9YWN0;A0A0J9YWE1;A0A0J9YWS4;J3QS83;J3KS70;J3QR33;J3QKK4;J3KRD1;J3QKY2;J3QRQ6	Band 4.1-like protein 3;Band 4.1-like protein 3, N-terminally processed	EPB41L3	+	+	+						grey	684	0.7576
O00160;M0QXU2;M0QY89;H0YLJ4	Unconventional myosin-If	MYO1F		+	+						orange	685	0.7547
O95466;O95466-2;O95466-3;A0A0A0MR62;K7EK60;K7EJE6	Formin-like protein 1	FMNL1		+	+						blue	686	0.7533
Q15019-2;Q15019-3;Q15019;B5MCX3;C9J2Q4;C9JB25;C9J938;C9IY94;H7C310;C9IZU3;C9JQJ4;C9JZI2;H7C2Y0;B5MD47;F8WB65;C9JFT1;A0A1B0GXJ2;C9JSE7;C9JT15	Septin-2	02-set	+	+	+						blue	687	0.7533
P01833	Polymeric immunoglobulin receptor;Secretory component	PIGR	+	+	+						green	688	0.7496
D6RAN4;A0A2R8Y5Y7;P32969;H0Y9R4;H0Y9V9;E7ESE0	60S ribosomal protein L9	RPL9		+	+						brown	689	0.7487
CON__P35908v2;P35908;CON__P35908;H0YID6	Keratin, type II cytoskeletal 2 epidermal	KRT2	+	+	+						brown	690	0.7486
Q99536;Q99536-3;Q99536-2;K7ESA3;K7ERT7;K7ENX2;K7EM19;K7EJM4;K7ER81	Synaptic vesicle membrane protein VAT-1 homolog	VAT1	+	+	+						turquoise	691	0.747
CON__ENSEMBL:ENSBTAP00000031900			+	+	+						brown	692	0.7467
A0A0A0MSK5;J3KN66;Q5JTV8;Q5JTV8-3;Q5JTV8-2;H0Y4R4	Torsin-1A-interacting protein 1	TOR1AIP1		+	+						grey	693	0.7465
A0A087WZP6;Q14112-2;Q14112;H0YJV3	Nidogen-2	NID2	+	+	+						grey	694	0.7447
Q01970-2;Q01970	1-phosphatidylinositol 4,5-bisphosphate phosphodiesterase beta-3	PLCB3		+	+						lightgreen	695	0.742
P22352;A0A087X1J7;H0YBE4	Glutathione peroxidase 3;Glutathione peroxidase	GPX3		+	+						grey	696	0.7417
P30711;A0A0G2JQD2;A0A0G2JQM0;A0A0G2JRN4;A0A0G2JRQ5;P30711-2	Glutathione S-transferase theta-1	GSTT1		+	+						black	697	0.7407
P55160;P55160-2;F8W050	Nck-associated protein 1-like	NCKAP1L		+	+						darkorange	698	0.7388
E9PQN9;Q01629;H7BYV1;P13164	Interferon-induced transmembrane protein 2;Interferon-induced transmembrane protein 1	IFITM2;IFITM1	+	+	+						red	699	0.7387
P55084-2;P55084;B5MD38;F5GZQ3;C9JEY0;C9JE81;C9K0M0	Trifunctional enzyme subunit beta, mitochondrial;3-ketoacyl-CoA thiolase	HADHB	+	+	+						darkorange	700	0.7375
P38606;P38606-2;C9JVW8;C9JA17	V-type proton ATPase catalytic subunit A	ATP6V1A		+	+						darkred	701	0.7374
P02751;P02751-15;P02751-8;P02751-3;P02751-7;P02751-14;P02751-11;P02751-17;P02751-9;P02751-6;P02751-4;P02751-12;H0Y7Z1;P02751-16;P02751-2;H0Y4K8	Fibronectin;Anastellin;Ugl-Y1;Ugl-Y2;Ugl-Y3	FN1	+	+	+						green	702	0.7368
P16035	Metalloproteinase inhibitor 2	TIMP2		+	+						royalblue	703	0.7366
CON__P13647;P13647;F8W0C6;H0YI76;H0YIN9;F8VV57;F8VU69	Keratin, type II cytoskeletal 5	KRT5	+	+	+						brown	704	0.7347
O95297-4;O95297-2;O95297;Q9UEL6;O95297-3	Myelin protein zero-like protein 1	MPZL1	+	+	+						turquoise	705	0.7334
P01034	Cystatin-C	CST3	+	+	+						darkgreen	706	0.7327
P07585;P07585-2;F8VXZ8;F8VUF6;F8VWU0;P07585-3;H0YIH3;F8VNV6;H0YI87;F8VX58;P07585-4	Decorin	DCN	+	+	+						green	707	0.7313
A0A286YF37;Q9UK22	F-box only protein 2	FBXO2		+	+						brown	708	0.7298
K7ERZ3;O60664-4;O60664-3;O60664;O60664-2;K7EL96	Perilipin-3	PLIN3	+	+	+						orange	709	0.7293
P53621;P53621-2;A0A3B3IT15;A0A3B3IS84;A0A3B3ISC6;A0A3B3IU89;A0A3B3ITV3;A0A3B3ISK1;A0A3B3ITI7;A0A3B3IU78	Coatomer subunit alpha;Xenin;Proxenin	COPA		+	+						white	710	0.7279
P23141-3;P23141;P23141-2;H3BQV8;A0A140TA63	Liver carboxylesterase 1	CES1		+	+						greenyellow	711	0.7275
O60701;O60701-2;O60701-3;E7ER83;E7ETF4;E7EV97;E7ER95	UDP-glucose 6-dehydrogenase	UGDH	+	+	+						purple	712	0.7272
B1AHR1;A0A2R8Y4H2;Q9UH03-2;Q9UH03	Neuronal-specific septin-3	03-set		+	+						brown	713	0.7268
Q9BVK6	Transmembrane emp24 domain-containing protein 9	TMED9	+	+	+						yellow	714	0.7246
P00367;P00367-3;P00367-2;P49448	Glutamate dehydrogenase 1, mitochondrial;Glutamate dehydrogenase 2, mitochondrial	GLUD1;GLUD2		+	+						turquoise	715	0.7241
A0A0A0MS99;I3L4X2;P33527-6;P33527-4;P33527-2;P33527;P33527-9;P33527-8;P33527-7;P33527-5;P33527-3	Multidrug resistance-associated protein 1	ABCC1		+	+						grey	716	0.7232
Q15847;Q5TBU2	Adipogenesis regulatory factor	ADIRF	+	+	+						blue	717	0.7209
Q04917;A2IDB2;F8WEB6;A2IDB1;REV__C9JDT0;REV__C9JQI2;REV__Q7Z5H3-4;REV__D6R9V6;REV__A6NJ38;REV__A6NHM7;REV__Q7Z5H3-3;REV__P13521;REV__Q7Z5H3;REV__Q7Z5H3-5;REV__Q7Z5H3-2	14-3-3 protein eta	YWHAH	+	+	+						lightgreen	718	0.7175
A0A2R8Y484;Q08722-2;Q08722-3;Q08722-4;Q08722	Leukocyte surface antigen CD47	CD47	+	+	+						brown	719	0.7175
E7EV99;E7ENY0;P35611-2;P35611-6;P35611-4;P35611;P35611-3;A0A0A0MSR2;P35611-5;H0Y9H2;D6RF25;D6RJE2;H0YG19;D6RAH3	Alpha-adducin	ADD1		+	+						midnightblue	720	0.7171
P27169;F8WF42	Serum paraoxonase/arylesterase 1	PON1	+	+	+						black	721	0.7139
Q95365;Q29836;P30475	HLA class I histocompatibility antigen, B-38 alpha chain;HLA class I histocompatibility antigen, B-67 alpha chain;HLA class I histocompatibility antigen, B-39 alpha chain	HLA-B	+	+	+						turquoise	722	0.7126
P18085;C9JPM4;C9JAK5;U3KQF2	ADP-ribosylation factor 4	ARF4	+	+	+						royalblue	723	0.7106
P43353;P43353-2;A0A087X192;Q9BUJ8;A0A087X2D4;A0A087WUF8;A0A087WTE0;E9PJV0;C9JKT2;C9JMC5;I3L3I9;A8MYB8;E9PNN6;P48448;P30838	Aldehyde dehydrogenase family 3 member B1	ALDH3B1	+	+	+						magenta	724	0.7087
P00734;E9PIT3;C9JV37	Prothrombin;Activation peptide fragment 1;Activation peptide fragment 2;Thrombin light chain;Thrombin heavy chain	F2	+	+	+						darkgreen	725	0.7064
Q5TBR0;Q5TBR1;Q9NR45	Sialic acid synthase	NANS		+	+						turquoise	726	0.7062
H7BXD5;P28676;H7C2Z6;C9JIZ3;C9JWQ8;C9JV47	Grancalcin	GCA	+	+	+						yellow	727	0.705
P49257	Protein ERGIC-53	LMAN1	+	+	+						magenta	728	0.7038
P05106;H3BM21;P05106-2;P05106-3;I3L4X8	Integrin beta-3;Integrin beta	ITGB3	+	+	+						green	729	0.7031
CON__P81644			+	+	+						brown	730	0.702
Q8WWA0	Intelectin-1	ITLN1	+	+	+						turquoise	731	0.7018
CON__Q86YZ3;Q86YZ3	Hornerin	HRNR	+	+	+						red	732	0.7012
P16152;E9PQ63;A8MTM1;P16152-2	Carbonyl reductase [NADPH] 1	CBR1	+	+	+						greenyellow	733	0.7011
Q13228-2;Q13228;Q13228-4;Q13228-3;A6PVX1;H0Y532;F2Z2W8;F8WCR4	Selenium-binding protein 1	SELENBP1	+	+	+						lightyellow	734	0.6995
O75340;O75340-2;A0A024QZ42;H0Y9X3;A0A087WZ38;E7EPW6;O75340-3	Programmed cell death protein 6	PDCD6	+	+	+						greenyellow	735	0.6986
P11940;E7ERJ7;E7EQV3;P11940-2;A0A087WTT1;Q13310-3;H0YAS6;B1ANR0;H0YBN4;H0YB75;E5RJB9;B1ANR1;E5RH24;E5RGH3;Q13310-2;Q9H361;Q13310;H0YAS7;H0YEQ8;E5RHG7;H0YC10	Polyadenylate-binding protein 1;Polyadenylate-binding protein;Polyadenylate-binding protein 4;Polyadenylate-binding protein 3	PABPC1;PABPC4;PABPC3		+	+						grey	736	0.6976
A0A087X1Z3;Q9UL46;H0YM70;H0YKU2	Proteasome activator complex subunit 2	PSME2	+	+	+						grey	737	0.696
P30740;P30740-2;H7BXK7;C9J7N5;A0A1B0GU38;A0A0C4DGW9;P50452-2;P50452;O75830	Leukocyte elastase inhibitor	SERPINB1	+	+	+						black	738	0.6945
O00116;A0A1B0GWA2;A0A2R8YEL0;B8ZZ81	Alkyldihydroxyacetonephosphate synthase, peroxisomal	AGPS		+	+						orange	739	0.6939
J3KNQ3;A0A087WUL9;Q9UNM6;H0YD73;E9PL38;Q9UNM6-2;E9PPD2;E9PQG3	26S proteasome non-ATPase regulatory subunit 13	PSMD13	+	+	+						grey	740	0.6905
Q9Y287;A0A3B3IUC0;Q9Y287-2;A0A3B3IU60;A0A3B3ISG3;A0A3B3ITP9	Integral membrane protein 2B;BRI2, membrane form;BRI2 intracellular domain;BRI2C, soluble form;Bri23 peptide	ITM2B	+	+	+						tan	741	0.6896
B3KYB6;B3KYB7;A0A0A0MSW4;P48739;P48739-2;P48739-3	Phosphatidylinositol transfer protein beta isoform	PITPNB		+	+						grey	742	0.6866
P61160;P61160-2;F5H6T1;A0A1B0GWD0;A0A1B0GWH0	Actin-related protein 2	ACTR2	+	+	+						blue	743	0.6849
P56199	Integrin alpha-1	ITGA1	+	+	+						darkorange	744	0.6795
Q92743;A0A3B3IU24;H0Y7G9	Serine protease HTRA1	HTRA1	+	+	+						brown	745	0.6785
P17066;P48741	Heat shock 70 kDa protein 6;Putative heat shock 70 kDa protein 7	HSPA6;HSPA7	+	+	+						greenyellow	746	0.6779
P00748	Coagulation factor XII;Coagulation factor XIIa heavy chain;Beta-factor XIIa part 1;Coagulation factor XIIa light chain	F12	+	+	+						darkgreen	747	0.6774
P40227;P40227-2;Q92526-3;Q92526;Q92526-2	T-complex protein 1 subunit zeta	CCT6A	+	+	+						darkred	748	0.6753
Q9BUF5;K7ESM5;K7EL29;K7EN98;K7ESQ3;K7EQT3;K7EJ64;K7ERA8;K7EJZ4;K7ES63;K7EPE5	Tubulin beta-6 chain	TUBB6		+	+						yellow	749	0.6698
Q14152-2;Q14152	Eukaryotic translation initiation factor 3 subunit A	EIF3A		+	+						blue	750	0.6691
P17174-2;P17174	Aspartate aminotransferase, cytoplasmic	GOT1	+	+	+						black	751	0.6686
Q9H6X2-5;Q9H6X2;Q9H6X2-3;Q9H6X2-4;Q9H6X2-6;Q9H6X2-2;H0YC24	Anthrax toxin receptor 1	ANTXR1	+	+	+						yellow	752	0.6682
D6RF35;P02774;P02774-3;P02774-2;D6RBJ7;D6RF20	Vitamin D-binding protein	GC	+	+	+						red	753	0.6662
B8ZWD1;A0A0A0MTI5;P07108;P07108-3;P07108-2;P07108-4;P07108-5;P07108-6	Acyl-CoA-binding protein	DBI	+	+	+						grey	754	0.665
P49327;A0A0U1RQF0;A0A0U1RRG3	Fatty acid synthase;[Acyl-carrier-protein] S-acetyltransferase;[Acyl-carrier-protein] S-malonyltransferase;3-oxoacyl-[acyl-carrier-protein] synthase;3-oxoacyl-[acyl-carrier-protein] reductase;3-hydroxyacyl-[acyl-carrier-protein] dehydratase;Enoyl-[acyl-carrier-protein] reductase;Oleoyl-[acyl-carrier-protein] hydrolase	FASN	+	+	+						magenta	755	0.6633
P46977;P46977-2;A0A0C4DH80;E9PN73;E9PI32	Dolichyl-diphosphooligosaccharide--protein glycosyltransferase subunit STT3A	STT3A	+	+	+						magenta	756	0.6621
O75781;A0A087WTK8;O75781-2	Paralemmin-1	PALM	+	+	+						blue	757	0.6614
A6NIW2;Q5JSL3;A0A0J9YW64;A0A0J9YXQ7	Dedicator of cytokinesis protein 11	DOCK11		+	+						brown	758	0.6613
P30273;A6NCQ8	High affinity immunoglobulin epsilon receptor subunit gamma	FCER1G	+	+	+						black	759	0.6612
Q9Y230;X6R2L4;Q9Y230-2;M0QXI6;M0R0Y3	RuvB-like 2	RUVBL2		+	+						tan	760	0.6592
Q9UIQ6-3;Q9UIQ6-2;Q9UIQ6	Leucyl-cystinyl aminopeptidase;Leucyl-cystinyl aminopeptidase, pregnancy serum form	LNPEP	+	+	+						yellow	761	0.6571
Q8N7R7-3;Q8N7R7;Q8N7R7-2	Cyclin-Y-like protein 1	CCNYL1		+	+						turquoise	762	0.6539
P23381;P23381-2;H0YJP3	Tryptophan--tRNA ligase, cytoplasmic;T1-TrpRS;T2-TrpRS	WARS	+	+	+						greenyellow	763	0.6538
Q14520-2;Q14520	Hyaluronan-binding protein 2;Hyaluronan-binding protein 2 50 kDa heavy chain;Hyaluronan-binding protein 2 50 kDa heavy chain alternate form;Hyaluronan-binding protein 2 27 kDa light chain;Hyaluronan-binding protein 2 27 kDa light chain alternate form	HABP2	+	+	+						blue	764	0.6529
H0Y3T6;G3V1E2;Q9BRK5-4;Q9BRK5-3;Q9BRK5-6;Q9BRK5;Q9BRK5-2	45 kDa calcium-binding protein	SDF4		+	+						royalblue	765	0.6519
Q96P63;Q96P63-2	Serpin B12	SERPINB12	+	+	+						turquoise	766	0.6518
P08697;A0A0G2JPA8;P08697-2;C9JMH6;A0A0J9YY65;C9JPV4;A0A0J9YWQ3;CON__P28800	Alpha-2-antiplasmin	SERPINF2	+	+	+						darkturquoise	767	0.6512
P49961;P49961-2;P49961-6;P49961-3;P49961-5;P49961-4;A0A0U1RR44;A0A1W2PQK8	Ectonucleoside triphosphate diphosphohydrolase 1	ENTPD1	+	+	+						magenta	768	0.647
CON__Q6NT21;CON__P78385;P78385;CON__O43790;CON__Q14533;O43790;A0A087X106;Q14533;U3KPR1	Keratin, type II cuticular Hb3;Keratin, type II cuticular Hb6;Keratin, type II cuticular Hb1	KRT83;KRT86;KRT81	+	+	+						brown	769	0.6457
Q15836;K7ENK9;K7EKX0;J3QRU4;F8WCA0;L7N2F9;P63027;F5GZV7;P23763-2;P23763-3;P23763	Vesicle-associated membrane protein 3;Vesicle-associated membrane protein 2	VAMP3;VAMP2	+	+	+						blue	770	0.6455
Q9UHE8;H7C0D8;C9JL51;C9JE84;Q6NZ63;Q6NZ63-2	Metalloreductase STEAP1	STEAP1		+	+						yellow	771	0.6449
Q7KYR7-5;Q7KYR7;Q7KYR7-1;Q7KYR7-6;Q7KYR7-4;Q7KYR7-3;Q96KV6	Butyrophilin subfamily 2 member A1	BTN2A1		+	+						turquoise	772	0.6448
F8VS07;F8VQE1;Q9UHB6-3;Q9UHB6-2;Q9UHB6-5;Q9UHB6;Q9UHB6-4	LIM domain and actin-binding protein 1	LIMA1		+	+						red	773	0.6428
P22695;H3BRG4;H3BSJ9;H3BP04;H3BUE4;H3BUI9;A0A087WVZ4	Cytochrome b-c1 complex subunit 2, mitochondrial	UQCRC2	+	+	+						greenyellow	774	0.6379
P17661	Desmin	DES		+	+						royalblue	775	0.6369
K7ES70;P55083;P55083-2	Microfibril-associated glycoprotein 4	MFAP4	+	+	+						orange	776	0.6351
Q13423;E9PCX7;D6RAI5;D6RHU2;D6RCR6	NAD(P) transhydrogenase, mitochondrial	NNT		+	+						lightyellow	777	0.635
P61106;X6RFL8	Ras-related protein Rab-14	RAB14	+	+	+						blue	778	0.6334
E9PN51;F8W9K7;E9PKH6;E9PPW7;O00217	NADH dehydrogenase [ubiquinone] iron-sulfur protein 8, mitochondrial	NDUFS8		+	+						red	779	0.6329
A0A0C4DGN4;Q96DA0;I3L1H9;I3L3X0	Zymogen granule protein 16 homolog B	ZG16B	+	+	+						pink	780	0.6315
A0A0A0MS41;A0A1P0AYU5;Q9BWM7;S4R3N9	Sideroflexin;Sideroflexin-3	SFXN3		+	+						grey	781	0.6314
P61769;F5H6I0;H0YLF3	Beta-2-microglobulin;Beta-2-microglobulin form pI 5.3	B2M	+	+	+						turquoise	782	0.6288
P04278;I3L145;P04278-5;I3L2X4;A0A0C4DGN2;P04278-3;P04278-2;P04278-4;B4DYU0;I3L1J1;I3L4B9;I3L2F1;B0FWH5;B0FWH6;I3L1G4;I3L1C1;B0FWH7;I3L0M1	Sex hormone-binding globulin	SHBG	+	+	+						blue	783	0.6284
P02794;G3V192;G3V1D1;E9PRK8;E9PKY7;E9PPQ4;E9PQR3;E9PKM5;E9PK45	Ferritin heavy chain;Ferritin heavy chain, N-terminally processed;Ferritin	FTH1	+	+	+						green	784	0.6277
P00747;Q5TEH5;A6PVI2;Q15195;Q02325	Plasminogen;Plasmin heavy chain A;Activation peptide;Angiostatin;Plasmin heavy chain A, short form;Plasmin light chain B	PLG	+	+	+						darkgreen	785	0.6272
H3BS51;Q9NY59-2;Q9NY59	Sphingomyelin phosphodiesterase 3	SMPD3	+	+	+						lightgreen	786	0.6261
P00488;Q9NQP5;A6PVK5;H0Y796;H0Y4W5	Coagulation factor XIII A chain	F13A1	+	+	+						blue	787	0.6243
O14745;J3QRP6;O14745-2;J3QRA3	Na(+)/H(+) exchange regulatory cofactor NHE-RF1	SLC9A3R1	+	+	+						lightcyan	788	0.6242
P04217;M0R009;P04217-2	Alpha-1B-glycoprotein	A1BG	+	+	+						green	789	0.6222
P31943;G8JLB6;E9PCY7;H0YB39;P55795;H0YBD7;H0YBG7;D6RIU0;D6RBM0;E5RGH4;E5RGV0;P52597;D6RIT2;D6RDU3;D6RFM3;D6RJ04;E7EQJ0;D6RIH9;D6R9T0;H0YAQ2;D6RAM1;E7EN40	Heterogeneous nuclear ribonucleoprotein H;Heterogeneous nuclear ribonucleoprotein H, N-terminally processed;Heterogeneous nuclear ribonucleoprotein H2	HNRNPH1;HNRNPH2		+	+						lightgrey	790	0.6203
C9JMY1;P18065;C9JW52;H7C1H0	Insulin-like growth factor-binding protein 2	IGFBP2	+	+	+						brown	791	0.6198
P80748	Ig lambda chain V-III region LOI		+	+	+						lightgreen	792	0.6187
P60953;P60953-1;Q5JYX0	Cell division control protein 42 homolog	CDC42	+	+	+						yellow	793	0.6174
P51149;C9J592;C9J8S3;C9IZZ0;C9J4V0;C9J4S4;C9J7D1	Ras-related protein Rab-7a	RAB7A	+	+	+						magenta	794	0.6162
P30453;P30457;A0A1W2PR61;A0A140T8Y4;A0A0G2JPD3;P30450;P18462;A0A140T8W8;A0A1W2PPF8;P16190	HLA class I histocompatibility antigen, A-34 alpha chain;HLA class I histocompatibility antigen, A-66 alpha chain;HLA class I histocompatibility antigen, A-26 alpha chain;HLA class I histocompatibility antigen, A-25 alpha chain;HLA class I histocompatibility antigen, A-33 alpha chain	HLA-A	+	+	+						black	795	0.6119
Q9Y240;V9H0X6;M0R081	C-type lectin domain family 11 member A	CLEC11A	+	+	+						tan	796	0.611
Q9Y512	Sorting and assembly machinery component 50 homolog	SAMM50	+	+	+						tan	797	0.6103
G3V0I5;P49821-2;P49821;B4DE93;E9PPS5;E9PPR0;E9PQP1;E9PMX3	NADH dehydrogenase [ubiquinone] flavoprotein 1, mitochondrial	NDUFV1		+	+						turquoise	798	0.6101
P30043;A0A2R8YEP4;M0R192;A0A2R8Y7Y9;M0QZL1	Flavin reductase (NADPH)	BLVRB	+	+	+						black	799	0.61
P01619	Ig kappa chain V-III region B6		+	+	+						darkgreen	800	0.6069
Q9UHD8;Q9UHD8-5;Q9UHD8-2;Q9UHD8-7;Q9UHD8-8;Q9UHD8-3;Q9UHD8-9;Q9UHD8-4;K7EL40;K7EIE4;K7EQD7;K7ER52;K7EK18;K7ER14;K7EKN4;K7EIR4;K7ELJ9;K7EJZ2;K7EN52;K7ENQ5	Septin-9	09-set		+	+						yellow	801	0.6069
P01857;A0A0A0MS08;A0A0A0MS07	Ig gamma-1 chain C region	IGHG1	+	+	+						grey	802	0.6062
Q12846;Q12846-2;C9JFM5;A0A087WWW0;H3BMK2	Syntaxin-4	STX4	+	+	+						blue	803	0.6059
P23142;CON__ENSEMBL:ENSBTAP00000016046;P23142-2;P23142-3;B1AHM7;H7C1M6;B1AHM9	Fibulin-1	FBLN1	+	+	+						greenyellow	804	0.6041
O43854-2;O43854	EGF-like repeat and discoidin I-like domain-containing protein 3	EDIL3	+	+	+						purple	805	0.6039
K7EKJ7;A6NLN1;A0A0U1RRM4;P26599;P26599-2;P26599-3;A0A087WU68;K7EK45;K7ELW5;K7ES59	Polypyrimidine tract-binding protein 1	PTBP1		+	+						pink	806	0.6034
Q86XI8;Q86XI8-2	Uncharacterized protein C19orf68	C19orf68		+	+						turquoise	807	0.6014
CON__Q9NSB4;Q9NSB4	Keratin, type II cuticular Hb2	KRT82	+	+	+						red	808	0.6011
Q99613-2;Q99613;B5ME19;H3BPE4	Eukaryotic translation initiation factor 3 subunit C;Eukaryotic translation initiation factor 3 subunit C-like protein	EIF3C;EIF3CL	+	+	+						brown	809	0.6007
Q16181-2;E7ES33;E7EPK1;Q16181;G3V1Q4;A0A0U1RRM2;Q5JXL7;A0A0U1RRH9;A0A0U1RRE1;A0A0U1RRD1;Q6ZU15	Septin-7	07-set	+	+	+						blue	810	0.5996
P02671;P02671-2;A0A087WUA0	Fibrinogen alpha chain;Fibrinopeptide A;Fibrinogen alpha chain	FGA	+	+	+						green	811	0.5987
P78324-4;P78324;P78324-2;H3BTT9;H3BUA5;H3BRP9;H3BV43;H3BML4;H9KV29;O00241-2;O00241	Tyrosine-protein phosphatase non-receptor type substrate 1	SIRPA	+	+	+						blue	812	0.5984
Q13103	Secreted phosphoprotein 24	SPP2	+	+	+						lightyellow	813	0.5974
C9J0K6;P30626-3;P30626-2;P30626;B4DHQ6;E9PG82	Sorcin	SRI	+	+	+						brown	814	0.5974
P11413;P11413-3;P11413-2;E7EUI8;E7EM57;E9PD92	Glucose-6-phosphate 1-dehydrogenase	G6PD	+	+	+						salmon	815	0.5954
Q96KP4;Q96KP4-2;J3KSV5;A0A087WYZ1;J3QKT2;J3KSS4;J3QQN6;J3QR27;J3QLU1;A0A087WVS2;J3QKQ0;J3QRD0;J3QRA8;J3QL02;J3QRH4	Cytosolic non-specific dipeptidase	CNDP2	+	+	+						turquoise	816	0.5943
Q99714;Q99714-2;Q5H928	3-hydroxyacyl-CoA dehydrogenase type-2	HSD17B10		+	+						turquoise	817	0.5939
P04264;CON__P04264	Keratin, type II cytoskeletal 1	KRT1	+	+	+						green	818	0.5937
Q92556;Q92556-2;Q92556-3;C9JIW2;C9IZR8	Engulfment and cell motility protein 1	ELMO1		+	+						turquoise	819	0.5927
CON__P13645;P13645;CON__Q7Z3Y7;Q7Z3Y7;CON__Q2M2I5;Q2M2I5;CON__A2AB72;CON__Q7Z3Y9;Q7Z3Y9	Keratin, type I cytoskeletal 10	KRT10	+	+	+						brown	820	0.5916
H0YLP6;H0YMF4;H0YKD8;P46779-4;P46779-5;P46779;P46779-2;P46779-3	60S ribosomal protein L28	RPL28		+	+						lightgrey	821	0.5913
P01040;C9J0E4	Cystatin-A;Cystatin-A, N-terminally processed	CSTA	+	+	+						darkgreen	822	0.5904
P31930	Cytochrome b-c1 complex subunit 1, mitochondrial	UQCRC1	+	+	+						black	823	0.5903
B1AKJ5;O43847;O43847-2;H0Y5G9;F5H7V1;G3V1R5	Nardilysin	NRD1		+	+						cyan	824	0.5888
P80108;P80108-2	Phosphatidylinositol-glycan-specific phospholipase D	GPLD1	+	+	+						blue	825	0.5854
P04406;E7EUT5;O14556	Glyceraldehyde-3-phosphate dehydrogenase	GAPDH	+	+	+						green	826	0.5843
Q86W92;Q86W92-3;Q86W92-4;Q86W92-2;F5GZP6;F5H6Q7;F5H0E0;F5H495;H0YFE4;A0A0A0MTP2;Q86W92-5	Liprin-beta-1	PPFIBP1		+	+						turquoise	827	0.5831
CON__ENSEMBL:ENSBTAP00000024146;Q13609-2;Q13609			+	+	+						brown	828	0.582
P61006;P61006-2;H0YMN7;A0A2R8YDI9;H0YLJ8;H0YL94;M0R257;G3V196;A0A2R8YFB8;P59190-2;P59190;P20337;P20336;Q96E17	Ras-related protein Rab-8A	RAB8A	+	+	+						turquoise	829	0.5817
H0Y6N5;H0Y742;E9PHI4;O94901-6;O94901-5;O94901-8;O94901;O94901-9;H7C2K3	SUN domain-containing protein 1	SUN1		+	+						red	830	0.5816
CON__P02533;P02533;CON__Q61782;K7ENV3;G3V186;Q9ULK0	Keratin, type I cytoskeletal 14	KRT14	+	+	+						brown	831	0.581
Q08554-2;Q08554	Desmocollin-1	DSC1	+	+	+						blue	832	0.5792
H7BY64;Q96NZ9;Q96NZ9-3;Q96NZ9-4;Q96NZ9-2	Proline-rich acidic protein 1	PRAP1	+	+	+						yellow	833	0.5754
P04083;Q5T3N1;Q5T3N0	Annexin A1;Annexin	ANXA1	+	+	+						green	834	0.575
F5H5P4;Q96D37;A0A0A0MR07;P15498-2;P15498	Proto-oncogene vav	VAV1		+	+						grey	835	0.5706
P48960-2;P48960-3;P48960;K7EPE8;M0QY55;B4DWB8	CD97 antigen;CD97 antigen subunit alpha;CD97 antigen subunit beta	CD97	+	+	+						magenta	836	0.5706
P63104;E7EX29;B0AZS6;E7ESK7;P63104-2;B7Z2E6;H0YB80;E9PD24;E7EVZ2;E5RIR4;E5RGE1;REV__P53355-4;REV__P53355;REV__P53355-3	14-3-3 protein zeta/delta	YWHAZ	+	+	+						blue	837	0.5679
Q8NBJ5;M0QX72	Procollagen galactosyltransferase 1	COLGALT1		+	+						turquoise	838	0.5675
P08648;H0YIV7	Integrin alpha-5;Integrin alpha-5 heavy chain;Integrin alpha-5 light chain	ITGA5	+	+	+						darkturquoise	839	0.5659
E9PHR9;Q9NRQ2;C9J3P9;C9J664;C9JNW2;C9J916;C9J6E1;Q9NRQ2-2	Phospholipid scramblase 4	PLSCR4	+	+	+						red	840	0.5613
F8W876;P48740-3	Mannan-binding lectin serine protease 1;Mannan-binding lectin serine protease 1 heavy chain;Mannan-binding lectin serine protease 1 light chain	MASP1	+	+	+						red	841	0.5612
P31946-2;P31946;Q4VY20;Q4VY19;A0A0J9YWE8;A0A0J9YWZ2	14-3-3 protein beta/alpha;14-3-3 protein beta/alpha, N-terminally processed	YWHAB	+	+	+						black	842	0.5594
P02750	Leucine-rich alpha-2-glycoprotein	LRG1	+	+	+						green	843	0.5593
Q6DD88;F5H6I7;F5GWF8	Atlastin-3	ATL3	+	+	+						turquoise	844	0.5579
Q96PD5;Q96PD5-2;M0QYW3;M0R2W8;CON__ENSEMBL:ENSBTAP00000016285	N-acetylmuramoyl-L-alanine amidase	PGLYRP2	+	+	+						turquoise	845	0.5579
A0A3B3ISX9;A0A140TA52;A0A140TA41;P22105-1;P22105;P22105-4;A0A140T9C0;A0A140T8Y3;A0A140T8Z8;A0A140T956;A0A140T9L7;A0A087X0I0;A0A087WWA5;A0A140T923;P22105-2	Tenascin-X	TNXB	+	+	+						brown	846	0.5563
O00148;O00148-2;A0A0D9SEM9;K7EQN7;O00148-3	ATP-dependent RNA helicase DDX39A	DDX39A		+	+						orange	847	0.5546
Q07954;Q6PJ72;H0YJI8;Q7Z7K9;E7ERG8;Q07954-2;Q9NZR2	Prolow-density lipoprotein receptor-related protein 1;Low-density lipoprotein receptor-related protein 1 85 kDa subunit;Low-density lipoprotein receptor-related protein 1 515 kDa subunit;Low-density lipoprotein receptor-related protein 1 intracellular domain	LRP1	+	+	+						blue	848	0.5537
P21589;P21589-2;Q96B60;H0Y7R7;H0Y3X5	5-nucleotidase	NT5E	+	+	+						greenyellow	849	0.5535
P38646;D6RJI2;A0A3B3ITI4;D6RA73;H0YBG6;H0Y8S0;A0A3B3ITN1	Stress-70 protein, mitochondrial	HSPA9	+	+	+						darkred	850	0.5533
P02545-3;P02545;P02545-2;P02545-6;Q3BDU5;P02545-5;P02545-4;Q5TCI8;H0YAB0;A0A0C4DGC5	Prelamin-A/C;Lamin-A/C	LMNA	+	+	+						green	851	0.5532
R4GN98;P06703	Protein S100;Protein S100-A6	S100A6	+	+	+						green	852	0.553
Q969V3-2;Q969V3;K7EMW4;K7ELZ9;K7ENM2;A0A0C4DGP7;K7EQ66	Nicalin	NCLN	+	+	+						turquoise	853	0.5526
Q92597;Q92597-3;Q92597-2;E5RJY1;E7ESM1;E5RIR1;E5RGM5;E5RIV1;E5RIM2;E5RG99;E5RI76;E5RH82;E5RK17	Protein NDRG1	NDRG1	+	+	+						turquoise	854	0.5516
P29373;Q5SYZ4;B5MCB5;P29762	Cellular retinoic acid-binding protein 2	CRABP2	+	+	+						black	855	0.5508
G3V1B3;M0R181;P46778	60S ribosomal protein L21	RPL21	+	+	+						royalblue	856	0.5507
Q03518;A0A140T9T7;A0A0S2Z4R8	Antigen peptide transporter 1	TAP1		+	+						pink	857	0.5488
Q96FQ6	Protein S100-A16	S100A16	+	+	+						turquoise	858	0.5476
E9PDF6;O43795;E7EQD9;H7C2Y7;C9JYW1;C9JUP5;A0A0U1RRI3	Unconventional myosin-Ib	MYO1B	+	+	+						red	859	0.5474
A0A3B3ISR2;B4DPQ0;F5H2D0;P00736;A0A3B3ITU4;F5H1V0;F5H3N3;F5H6Y3;F5H3A3;F5H1N6;F5GWL0	Complement C1r subcomponent;Complement C1r subcomponent heavy chain;Complement C1r subcomponent light chain	C1R	+	+	+						brown	860	0.5469
CON__P12763			+	+	+						brown	861	0.5465
U3KQ56;Q9UBQ7	Glyoxylate reductase/hydroxypyruvate reductase	GRHPR		+	+						yellow	862	0.5446
P21980;P21980-2;A2A299;P21980-3;A2A2A0	Protein-glutamine gamma-glutamyltransferase 2	TGM2	+	+	+						greenyellow	863	0.5446
CON__Q3T052			+	+	+						grey	864	0.5437
P26641;P26641-2	Elongation factor 1-gamma	EEF1G	+	+	+						black	865	0.5436
A0A2R8Y5S7;P35241;P35241-5;A0A2R8Y7M3;P35241-4;P35241-3;A0A2R8Y4H6;P35241-2	Radixin	RDX	+	+	+						brown	866	0.5435
P53396-2;P53396;P53396-3;K7ESG8;K7EIE7	ATP-citrate synthase	ACLY	+	+	+						white	867	0.5432
P17301	Integrin alpha-2	ITGA2	+	+	+						black	868	0.5428
A0A286YES1;P01860	Ig gamma-3 chain C region	IGHG3	+	+	+						grey	869	0.5403
P19971;P19971-2;C9JGI3;A0A1W2PP80;A0A1W2PQK0	Thymidine phosphorylase	TYMP	+	+	+						royalblue	870	0.5401
B4DGG1;Q9H0X4-2;Q9H0X4;C9JP72;C9J3Y6;C9IYB9;C9K0C5;C9J1M4;C9J8V3;C9JJN3;C9JR71;C9JTF7;H7C3L6	Protein ITFG3	ITFG3	+	+	+						cyan	871	0.5334
P10645;G5E968	Chromogranin-A;Vasostatin-1;Vasostatin-2;EA-92;ES-43;Pancreastatin;SS-18;WA-8;WE-14;LF-19;Catestatin;AL-11;GV-19;GR-44;ER-37;GE-25;Serpinin-RRG;Serpinin;p-Glu serpinin precursor	CHGA	+	+	+						salmon	872	0.5328
P24534;F8WF65;F2Z2G2;C9JZW3	Elongation factor 1-beta	EEF1B2	+	+	+						black	873	0.5325
P28838-2;P28838;H0Y9Q1;H0Y983	Cytosol aminopeptidase	LAP3	+	+	+						black	874	0.5321
P78371;F8VQ14;F5GWF6;P78371-2	T-complex protein 1 subunit beta	CCT2	+	+	+						blue	875	0.5319
Q15121-2;Q15121;B1AKZ5	Astrocytic phosphoprotein PEA-15	PEA15	+	+	+						blue	876	0.5319
P30825;Q5JR49	High affinity cationic amino acid transporter 1	SLC7A1		+	+						black	877	0.5309
K7ELL7;P14314-2;P14314;K7EPW7;K7EKX1;K7EJ70;A0A0C4DGP4;K7EIP3	Glucosidase 2 subunit beta	PRKCSH	+	+	+						lightcyan	878	0.5302
Q02952-3;Q02952-2;Q02952	A-kinase anchor protein 12	AKAP12	+	+	+						lightgreen	879	0.5297
CON__Q3SX09			+	+	+						midnightblue	880	0.5292
P13797;A0A0A0MSQ0;P13797-2;P13797-3;U3KQI3;H7C4N2;Q14651;C9JAM8	Plastin-3	PLS3	+	+	+						black	881	0.529
Q03135;E9PCT5;C9JKI3;Q03135-2;P56539	Caveolin-1;Caveolin	CAV1	+	+	+						lightgreen	882	0.5274
P00338;P00338-3;P00338-4;P00338-5;P00338-2;F5GYU2;F5GXY2;F5GXH2;F5H5J4;F5H6W8;F5GZQ4;F5H8H6;F5GXC7;F5GWW2;F5GXU1	L-lactate dehydrogenase A chain	LDHA	+	+	+						black	883	0.5274
CON__Q04695;Q04695;F5GWP8;K7EPJ9;A0A3B3IS58	Keratin, type I cytoskeletal 17	KRT17	+	+	+						brown	884	0.5271
P08294;M0R1V4	Extracellular superoxide dismutase [Cu-Zn]	SOD3	+	+	+						salmon	885	0.5268
P55209;F8W118;P55209-2;H0YH88;H0YIV4;F8W543;F8VV59;F5H4R6;F8VY35;H0YHC3;F8W020;F8VRJ2;B7Z9C2;F8W0J6;F8VXI6;F8VUX1;P55209-3;F8VVB5	Nucleosome assembly protein 1-like 1	NAP1L1	+	+	+						red	886	0.5259
Q9UKU6	Thyrotropin-releasing hormone-degrading ectoenzyme	TRHDE	+	+	+						yellow	887	0.5257
P39060-2;P39060-1;P39060;H7BXV5;H7C457	Collagen alpha-1(XVIII) chain;Endostatin	COL18A1	+	+	+						darkred	888	0.5229
Q16610;Q16610-4;Q16610-2;Q16610-3	Extracellular matrix protein 1	ECM1	+	+	+						blue	889	0.5228
H0YBY3;E5RJD0;P17900	Ganglioside GM2 activator;Ganglioside GM2 activator isoform short	GM2A	+	+	+						midnightblue	890	0.5206
Q5HYB6;P06753-3;P06753-6;P06753-2;A0A087WWU8;P06753-4;P06753-5;J3KN67;Q5VU61;P06753;D6R904;P06753-7;D6RFM2	Tropomyosin alpha-3 chain	DKFZp686J1372;TPM3	+	+	+						green	891	0.5203
P08572;A0A087WY39;A0A3B3ITQ8	Collagen alpha-2(IV) chain;Canstatin	COL4A2	+	+	+						darkturquoise	892	0.5184
Q92692	Nectin-2	PVRL2	+	+	+						turquoise	893	0.517
P19022;P19022-2;C9JMH2;C9J126;C9J8J8	Cadherin-2	CDH2	+	+	+						royalblue	894	0.5157
Q9UHG2	ProSAAS;KEP;Big SAAS;Little SAAS;Big PEN-LEN;PEN;Little LEN;Big LEN	PCSK1N	+	+	+						yellow	895	0.5146
Q5T6W2;P61978-3;P61978;P61978-2;S4R359	Heterogeneous nuclear ribonucleoprotein K	HNRNPK	+	+	+						blue	896	0.5139
Q5JR95;P62241	40S ribosomal protein S8	RPS8	+	+	+						turquoise	897	0.512
A0A0D9SF54;A0A0D9SGF6;Q13813-3;Q13813;Q13813-2;A0A0D9SFF6	Spectrin alpha chain, non-erythrocytic 1	SPTAN1	+	+	+						pink	898	0.5075
P50502;H7C3I1;Q3KNR6;Q8IZP2;F6VDH7;Q8NFI4;F8WAQ7	Hsc70-interacting protein;Putative protein FAM10A4;Putative protein FAM10A5	ST13;ST13P4;ST13P5	+	+	+						magenta	899	0.5075
CON__P34955			+	+	+						brown	900	0.506
F5H442;Q99816;Q99816-2;J3QRU6;J3QKS4	Tumor susceptibility gene 101 protein	TSG101	+	+	+						red	901	0.505
O00299	Chloride intracellular channel protein 1	CLIC1	+	+	+						purple	902	0.5049
H0Y4Y4;Q96C19;C9JTV4;Q8WYH2;A0A087X1Z2;Q9BUP0-2;Q9BUP0	EF-hand domain-containing protein D2;EF-hand domain-containing protein D1	EFHD2;EFHD1;PP1187		+	+						lightgrey	903	0.5035
H0Y8D1;CON__P07477;E7EQ64;P07477;A6XGL3;A6XMV8;A0A0J9YYC8;A6XMV9;Q8NHM4;P07478	Trypsin-1;Alpha-trypsin chain 1;Alpha-trypsin chain 2;Putative trypsin-6;Trypsin-2	PRSS1;PRSS3P2;PRSS2	+	+	+						brown	904	0.5033
CON__P02769			+	+	+						brown	905	0.503
P60903	Protein S100-A10	S100A10	+	+	+						turquoise	906	0.5024
P04156;A2A2V1;X6RKS3	Major prion protein	PRNP	+	+	+						brown	907	0.4969
Q13308-6;Q13308;Q13308-4;Q13308-2;Q13308-3;Q13308-5;Q86X91;H0Y8F1;C9JQR6;H7C5L0;F8WDG7;C9J9E8	Inactive tyrosine-protein kinase 7	PTK7	+	+	+						lightyellow	908	0.4956
H0YCA0		CUL5	+	+	+						lightgrey	909	0.495
Q9H0U4;E9PLD0;Q92928	Ras-related protein Rab-1B;Putative Ras-related protein Rab-1C	RAB1B;RAB1C	+	+	+						yellow	910	0.4944
A0A0A0MRZ8;P04433	Ig kappa chain V-III region VG	IGKV3D-11	+	+	+						grey	911	0.4919
K4DIA7;E9PMR4;P48509;E9PRJ3;E9PLZ6;K4DIB7	Tetraspanin;CD151 antigen	CD151	+	+	+						red	912	0.4908
P50395;P50395-2;Q5SX87;V9GYJ7;V9GYF8;Q5SX90;Q5SX86;Q5SX91;G5E9U5	Rab GDP dissociation inhibitor beta	GDI2	+	+	+						magenta	913	0.4902
P31151;Q86SG5	Protein S100-A7	S100A7	+	+	+						black	914	0.4879
P54920;M0R0Y2;M0R2M1;M0R058;M0R213;M0R027;M0R0I4;Q9H115-3	Alpha-soluble NSF attachment protein	NAPA	+	+	+						darkorange	915	0.4874
P17655;P17655-2;C9JWY7	Calpain-2 catalytic subunit	CAPN2	+	+	+						royalblue	916	0.4857
P04040	Catalase	CAT	+	+	+						green	917	0.4839
Q96FN4;Q96FN4-2;H3BUC8;H3BQQ3;H3BPR8	Copine-2	CPNE2	+	+	+						turquoise	918	0.4825
U3KQK0;Q99880;Q99879;Q99877;Q93079;Q5QNW6;P62807;P58876;P57053;O60814;Q5QNW6-2;Q96A08;A0A2R8Y619	Histone H2B;Histone H2B type 1-L;Histone H2B type 1-M;Histone H2B type 1-N;Histone H2B type 1-H;Histone H2B type 2-F;Histone H2B type 1-C/E/F/G/I;Histone H2B type 1-D;Histone H2B type F-S;Histone H2B type 1-K;Histone H2B type 1-A	HIST1H2BN;HIST1H2BL;HIST1H2BM;HIST1H2BH;HIST2H2BF;HIST1H2BC;HIST1H2BD;H2BFS;HIST1H2BK;HIST1H2BA	+	+	+						purple	919	0.4817
H9KV28;A0A2R8Y5N1;A0A140T8Z0;A0A0G2JH68;O60610-2;O60610-3;O60610	Protein diaphanous homolog 1	DIAPH1		+	+						pink	920	0.4802
P02766;A0A087WT59;A0A087WV45	Transthyretin	TTR	+	+	+						green	921	0.4789
Q9BWP8-8;Q9BWP8-7;Q9BWP8-6;Q9BWP8-5;Q9BWP8-4;Q9BWP8-3;Q9BWP8-2;Q9BWP8-9;Q9BWP8;Q9BWP8-10	Collectin-11	COLEC11	+	+	+						yellow	922	0.4782
P02649;H0Y7L5;E9PEV4;E7ERP7	Apolipoprotein E	APOE	+	+	+						green	923	0.4765
P35527;CON__P35527;K7EQQ3	Keratin, type I cytoskeletal 9	KRT9	+	+	+						darkred	924	0.4744
Q5T5C7;P49591	Serine--tRNA ligase, cytoplasmic	SARS	+	+	+						magenta	925	0.4744
Q9NZI8-2;Q9NZI8	Insulin-like growth factor 2 mRNA-binding protein 1	IGF2BP1	+	+	+						yellow	926	0.4718
CON__P15497;REV__Q14541;REV__Q14541-2			+	+	+						brown	927	0.4706
Q9Y5S1;K7ELL3;K7EKG5	Transient receptor potential cation channel subfamily V member 2	TRPV2		+	+						tan	928	0.4692
P07948;P07948-2;E5RJ37	Tyrosine-protein kinase Lyn	LYN	+	+	+						green	929	0.4692
P22891;P22891-2	Vitamin K-dependent protein Z	PROZ		+	+						greenyellow	930	0.4687
P00738;A0A0C4DGL8;J3QR68;H0Y300;J3QLC9;P00738-2;A0A087WU08;H3BS21;J3KRH2;J3KSV1;J3QQI8;H3BMJ7	Haptoglobin;Haptoglobin alpha chain;Haptoglobin beta chain	HP	+	+	+						darkgreen	931	0.4658
A0A286YEY4;P01859	Ig gamma-2 chain C region	IGHG2	+	+	+						brown	932	0.4658
P06312	Ig kappa chain V-IV region	IGKV4-1	+	+	+						green	933	0.4657
P62873;P62873-2;B1AKQ8;F6UT28;F6X3N5;B3KVK2	Guanine nucleotide-binding protein G(I)/G(S)/G(T) subunit beta-1	GNB1	+	+	+						turquoise	934	0.4654
A0A2R8YD50;E7EWE5;P51659-3;P51659;P51659-2;E7ER27;G5E9S2;E7ET17;A0A2R8Y7L2;E7EPL9;A0A2R8Y7W2;A0A2R8YDT8;A0A2R8YF45	Peroxisomal multifunctional enzyme type 2;(3R)-hydroxyacyl-CoA dehydrogenase;Enoyl-CoA hydratase 2	HSD17B4		+	+						cyan	935	0.4652
Q9NZT1	Calmodulin-like protein 5	CALML5	+	+	+						yellow	936	0.4649
Q9ULC3	Ras-related protein Rab-23	RAB23	+	+	+						tan	937	0.4648
P01210;E5RFR1	Proenkephalin-A;Synenkephalin;Met-enkephalin;PENK(114-133);PENK(143-183);Met-enkephalin-Arg-Gly-Leu;Leu-enkephalin;PENK(237-258);Met-enkephalin-Arg-Phe	PENK		+	+						darkgreen	938	0.4637
Q08380;K7EP36;K7ESM3;K7EKQ5;K7EQT9;K7ES75;K7EN99;K7ERZ6;K7EJY8;K7EJD3	Galectin-3-binding protein	LGALS3BP	+	+	+						blue	939	0.4608
A0A0A0MTC7;A0A0A0MQS9;Q16363-2;Q16363;H0Y351;H0YAQ5;H0YAP9;E5RFQ2	Laminin subunit alpha-4	LAMA4	+	+	+						grey	940	0.4607
A0A1B0GW44;A0A1B0GV23;A0A1B0GVD5;A0A1B0GWE8;P07339;A0A1B0GVP3;A0A1B0GU92;A0A1B0GU03;F8WD96;C9JH19;H7C469;F8W787;H7C1V0	Cathepsin D;Cathepsin D light chain;Cathepsin D heavy chain	CTSD	+	+	+						pink	941	0.4594
Q8WXI7;M0R2S7;M0QZZ9;M0R2Y5	Mucin-16	MUC16	+	+	+						turquoise	942	0.4589
P22413;E9PE72;A0A3B3IST7	Ectonucleotide pyrophosphatase/phosphodiesterase family member 1;Alkaline phosphodiesterase I;Nucleotide pyrophosphatase	ENPP1	+	+	+						greenyellow	943	0.4583
P09871;F8WCZ6;H0Y5D1;F5H7T4	Complement C1s subcomponent;Complement C1s subcomponent heavy chain;Complement C1s subcomponent light chain	C1S	+	+	+						darkturquoise	944	0.4578
E9PGT1;Q15631;H7C1D4;Q15631-2	Translin	TSN		+	+						red	945	0.456
Q96HE7;G3V2H0;G3V5B3;G3V3E6	ERO1-like protein alpha	ERO1L	+	+	+						turquoise	946	0.4552
P0DJI8;E9PQD6	Serum amyloid A-1 protein;Amyloid protein A;Serum amyloid protein A(2-104);Serum amyloid protein A(3-104);Serum amyloid protein A(2-103);Serum amyloid protein A(2-102);Serum amyloid protein A(4-101);Serum amyloid A protein	SAA1	+	+	+						salmon	947	0.4544
P05109	Protein S100-A8;Protein S100-A8, N-terminally processed	S100A8	+	+	+						green	948	0.454
E5RH77;A0A2R8Y811;P62263	40S ribosomal protein S14	RPS14		+	+						grey	949	0.4537
P06702	Protein S100-A9	S100A9	+	+	+						green	950	0.4528
G3XAP6;P49747-2;P49747	Cartilage oligomeric matrix protein	COMP	+	+	+						lightgrey	951	0.4523
Q8TD55;Q8TD55-2;C9J4A7	Pleckstrin homology domain-containing family O member 2	PLEKHO2	+	+	+						turquoise	952	0.4518
P04792;F8WE04;C9J3N8	Heat shock protein beta-1	HSPB1	+	+	+						green	953	0.4509
Q9H1E5;E9PIN7	Thioredoxin-related transmembrane protein 4	TMX4		+	+						yellow	954	0.4506
P27824;P27824-2;P27824-3;D6RGY2;H0Y9Q7;D6RFL1;D6RB85;D6RDP7;H0Y9H1;D6RAU8;D6RAQ8;D6RHJ3;D6RD16;O14967	Calnexin	CANX	+	+	+						black	955	0.4504
P18433-6;P18433	Receptor-type tyrosine-protein phosphatase alpha	PTPRA		+	+						royalblue	956	0.449
P55058;P55058-4;P55058-3;P55058-2	Phospholipid transfer protein	PLTP	+	+	+						darkorange	957	0.4487
CON__P13646-1			+	+	+						brown	958	0.4486
P13611-5;P13611;P13611-2;E9PF17;P13611-3;P13611-4;D6RGZ6;Q86W61	Versican core protein	VCAN	+	+	+						greenyellow	959	0.4468
CON__P02662			+	+	+						brown	960	0.4452
O00303;H0YDT6;E9PQV8;A0A1W2PP79	Eukaryotic translation initiation factor 3 subunit F	EIF3F	+	+	+						purple	961	0.4452
P54709;C9JA36;P54709-2;C9JXZ1;H7C547;F8WBY4;H7C4L9;C9J6S2	Sodium/potassium-transporting ATPase subunit beta-3	ATP1B3	+	+	+						darkorange	962	0.4452
V9GYM3;P02652;V9GYE3;V9GYG9;V9GYC1;V9GYS1	Apolipoprotein A-II;Proapolipoprotein A-II;Truncated apolipoprotein A-II	APOA2	+	+	+						green	963	0.4446
G3XAM2;E7ETH0;P05156;A0A2R8Y3M9;D6R9Z8;A0A087X0I2	Complement factor I;Complement factor I heavy chain;Complement factor I light chain	CFI	+	+	+						midnightblue	964	0.4437
P13667	Protein disulfide-isomerase A4	PDIA4	+	+	+						greenyellow	965	0.4431
O43852;O43852-3;O43852-10;O43852-5;O43852-6;H0Y875;O43852-9;O43852-15;O43852-13;O43852-14;O43852-11;O43852-12;O43852-7	Calumenin	CALU	+	+	+						purple	966	0.443
F8WF27;F8WBG6;P30408	Transmembrane 4 L6 family member 1	TM4SF1	+	+	+						darkgrey	967	0.4427
Q9Y2A7;Q9Y2A7-2	Nck-associated protein 1	NCKAP1	+	+	+						tan	968	0.4423
Q15833-2;Q15833;Q15833-3;M0R0M7;M0R1A1;M0R118;M0QZ54;R4GMY7;M0R376;M0R0D4;A0A087WUN8	Syntaxin-binding protein 2	STXBP2	+	+	+						blue	969	0.441
CON__P08779;P08779;CON__Q9Z2K1;CON__Q3ZAW8;K7ENW6	Keratin, type I cytoskeletal 16	KRT16	+	+	+						brown	970	0.4405
A0A0C4DH36		IGHV3-38	+	+	+						pink	971	0.4392
P06756-3;P06756;P06756-2;H7BZG1	Integrin alpha-V;Integrin alpha-V heavy chain;Integrin alpha-V light chain	ITGAV	+	+	+						green	972	0.4383
P20645;F5GX30;F5GXE0;H0YGE9;F5GXU0;H0YGT2;F5H883;H0YF90	Cation-dependent mannose-6-phosphate receptor	M6PR	+	+	+						greenyellow	973	0.4382
P36542-2;P36542	ATP synthase subunit gamma, mitochondrial	ATP5C1		+	+						darkred	974	0.4373
O00194;K7ES41	Ras-related protein Rab-27B	RAB27B		+	+						purple	975	0.4366
Q13155;A8MU58;Q13155-2	Aminoacyl tRNA synthase complex-interacting multifunctional protein 2	AIMP2		+	+						lightyellow	976	0.4364
P04180;J3QSE5;J3QKT0;I3L0J6;I3L1Q6	Phosphatidylcholine-sterol acyltransferase	LCAT	+	+	+						green	977	0.4363
P08133;P08133-2;E7EMC6;E5RK63;E5RJF5;E5RI05;E5RFF0;E5RJR0;E5RIU8	Annexin A6;Annexin	ANXA6	+	+	+						green	978	0.4359
P13861-2;P13861;H7C330;H7C1L0	cAMP-dependent protein kinase type II-alpha regulatory subunit	PRKAR2A		+	+						greenyellow	979	0.4347
P62805	Histone H4	HIST1H4A	+	+	+						turquoise	980	0.4347
P51153;A0A087WWB9	Ras-related protein Rab-13	RAB13	+	+	+						magenta	981	0.4347
P98160;A0A0U1RQT3;A0A3B3IT11;H7BYA5	Basement membrane-specific heparan sulfate proteoglycan core protein;Endorepellin;LG3 peptide	HSPG2	+	+	+						lightgreen	982	0.4332
A0A2R8Y6L3;F6U211;A0A2R8Y7H1;A0A2R8YFH6;A0A1W2PQS6;P46783;S4R435	40S ribosomal protein S10	RPS10;RPS10-NUDT3		+	+						pink	983	0.433
B0YIW2;P02656	Apolipoprotein C-III	APOC3	+	+	+						cyan	984	0.4322
CON__P05787;P05787;P05787-2;F8VUG2;F8W1U3;CON__H-INV:HIT000292931;F8VP67;CON__H-INV:HIT000016045;CON__REFSEQ:XP_092267;H0YIB2	Keratin, type II cytoskeletal 8	KRT8	+	+	+						brown	985	0.4314
A0A0R4J2G3;A0A0A0MTJ9;Q6PIU2-3;Q6PIU2;Q6PIU2-2;H7C046	Neutral cholesterol ester hydrolase 1	NCEH1		+	+						grey	986	0.4306
Q8WUM4;Q8WUM4-2;A0A3B3IT07;Q8WUM4-3;C9IZF9;F8WEQ7;F8WBR8;F8WDK9	Programmed cell death 6-interacting protein	PDCD6IP	+	+	+						turquoise	987	0.4303
P05556;P05556-2;P05556-5;P05556-4;P05556-3;E7EQW5;C9JPK5;Q5T3E6;E9PLR6;E7EUI6;E7ERX5	Integrin beta-1	ITGB1	+	+	+						green	988	0.4293
P07357	Complement component C8 alpha chain	C8A	+	+	+						green	989	0.4291
P30479	HLA class I histocompatibility antigen, B-41 alpha chain	HLA-B	+	+	+						black	990	0.4287
Q9UDW1;Q9UDW1-2	Cytochrome b-c1 complex subunit 9	UQCR10	+	+	+						yellow	991	0.4281
Q12907;D6RBV2;D6RDX1;D6RIU4;D6RBH1	Vesicular integral-membrane protein VIP36	LMAN2	+	+	+						blue	992	0.4278
P27797;K7EJB9;K7EL50	Calreticulin	CALR	+	+	+						black	993	0.4272
O60861-1;O60861-4;O60861;O60861-2;A0A0A0MS68;J3QLH8;J3KTB1;J3QS26;J3KS47	Growth arrest-specific protein 7	GAS7	+	+	+						purple	994	0.4272
P04899;P04899-6;P04899-3;P04899-5;P04899-2;P04899-4;A0A3B3ITM0;P09471-2	Guanine nucleotide-binding protein G(i) subunit alpha-2	GNAI2	+	+	+						green	995	0.4258
P63151;Q66LE6;P63151-2;Q00005-6;Q00005;Q00005-2;Q00005-3;Q00005-4;Q00005-5;Q00005-7;A0A1W2PQI2;E5RIY1;H0YB06	Serine/threonine-protein phosphatase 2A 55 kDa regulatory subunit B alpha isoform;Serine/threonine-protein phosphatase 2A 55 kDa regulatory subunit B delta isoform;Serine/threonine-protein phosphatase 2A 55 kDa regulatory subunit B beta isoform	PPP2R2A;PPP2R2D;PPP2R2B		+	+						blue	996	0.4257
P32004-3;P32004-2;P32004	Neural cell adhesion molecule L1	L1CAM	+	+	+						black	997	0.4244
P27348;E9PG15	14-3-3 protein theta	YWHAQ	+	+	+						black	998	0.4236
P05141	ADP/ATP translocase 2;ADP/ATP translocase 2, N-terminally processed	SLC25A5	+	+	+						green	999	0.4231
Q01995;E9PJ32;H0YCU9	Transgelin	TAGLN	+	+	+						lightgreen	1000	0.4216
J3KNB4;P49913	Cathelicidin antimicrobial peptide;Antibacterial protein FALL-39;Antibacterial protein LL-37	CAMP		+	+						darkgrey	1001	0.4212
A6NNI4;A0A2R8Y478;G8JLH6;P21926;A0A087WU13	Tetraspanin;CD9 antigen	CD9	+	+	+						grey	1002	0.4204
F8WCB0;C9J627;C9JSB1;Q9P2H3;Q9P2H3-3	Intraflagellar transport protein 80 homolog	IFT80		+	+						brown	1003	0.4187
P04432;P01597	Ig kappa chain V-I region Daudi;Ig kappa chain V-I region DEE		+	+	+						darkgreen	1004	0.4183
P06727;REV__K7EJH0;REV__K7EMX1;REV__K7EJV2;F5GWH6;REV__Q8NBT2;REV__K7ESQ2;F8VV04;O94964-2;Q9BT92;Q15020-4;Q15020;P61129	Apolipoprotein A-IV	APOA4	+	+	+						green	1005	0.4178
Q15365;F8VTZ0	Poly(rC)-binding protein 1	PCBP1	+	+	+						blue	1006	0.416
P05362;E7ESS4;K7EKL8	Intercellular adhesion molecule 1	ICAM1	+	+	+						green	1007	0.4155
Q8TBQ9	Protein kish-A	TMEM167A		+	+						turquoise	1008	0.4145
K7ER74;A0A024R0T9;P02655;Q6P163;V9GYJ8;K7EMC3	Apolipoprotein C-II;Proapolipoprotein C-II	APOC4-APOC2;APOC2	+	+	+						lightcyan	1009	0.4143
Q13641	Trophoblast glycoprotein	TPBG	+	+	+						lightyellow	1010	0.4141
Q9Y624;A0A087WY82;Q9Y624-2	Junctional adhesion molecule A	F11R		+	+						tan	1011	0.4133
P16234;A0A0B4J203;P16234-3;P16234-2	Platelet-derived growth factor receptor alpha	PDGFRA;FIP1L1		+	+						greenyellow	1012	0.4123
B3KWK7;A6XND1;A6XND0;P17936;P17936-2;C9JMX4;H0Y5K2;H0Y485	Insulin-like growth factor-binding protein 3	IGFBP3	+	+	+						brown	1013	0.4118
P62820;E7END7;P62820-2;P62820-3	Ras-related protein Rab-1A	RAB1A	+	+	+						turquoise	1014	0.4114
Q9Y3A6;B1AKT3;Q9Y3A6-2	Transmembrane emp24 domain-containing protein 5	TMED5	+	+	+						tan	1015	0.4106
Q92973;Q92973-2;Q92973-3	Transportin-1	TNPO1		+	+						turquoise	1016	0.4091
P12429;D6RA82;D6RFG5;D6RCA8;D6RFJ9;D6RAZ8	Annexin A3;Annexin	ANXA3	+	+	+						salmon	1017	0.4082
O95832	Claudin-1	CLDN1	+	+	+						lightyellow	1018	0.4082
A0A0B4J1X5;A0A075B7E8;A0A0C4DH42;A0A0J9YVY3		IGHV3-74;IGHV3OR16-13	+	+	+						pink	1019	0.407
P02792	Ferritin light chain	FTL	+	+	+						green	1020	0.4053
P17813;P17813-2;F5GX88	Endoglin	ENG	+	+	+						royalblue	1021	0.4021
P53618;E9PP73;E9PP63;E9PKQ1	Coatomer subunit beta	COPB1	+	+	+						white	1022	0.402
P04003;A6PVY5;F2Z2V7	C4b-binding protein alpha chain	C4BPA	+	+	+						green	1023	0.4002
A0A075B6S6;P06310	Ig kappa chain V-II region RPMI 6410	IGKV2D-30	+	+	+						grey	1024	0.3992
A0A3B3ITK7;P36871;P36871-2;P36871-3	Phosphoglucomutase-1	PGM1	+	+	+						brown	1025	0.399
A0A1W2PNW1;P42226;G3V2X7;P42226-2;P42226-3;H0YJH6;Q5FBW6;G3V2L2;G3V2M3;G3V3E9;G3V2H4;G3V5I8;G3V568;G3V370;G3V5K5	Signal transducer and activator of transcription 6	STAT6		+	+						pink	1026	0.3984
Q9BZV1;Q9BZV1-2;K7EP32	UBX domain-containing protein 6	UBXN6		+	+						yellow	1027	0.3976
P39023;G5E9G0;B5MCW2;H7C422;H7C3M2;F8WCR1;Q92901	60S ribosomal protein L3	RPL3		+	+						darkred	1028	0.3967
D6RD58;O14960	Leukocyte cell-derived chemotaxin-2	LECT2	+	+	+						midnightblue	1029	0.395
P11717	Cation-independent mannose-6-phosphate receptor	IGF2R	+	+	+						salmon	1030	0.3945
Q9ULI3;H7C4M4;H7C4K2	Protein HEG homolog 1	HEG1	+	+	+						tan	1031	0.3899
Q15828	Cystatin-M	CST6	+	+	+						blue	1032	0.3898
P04114;A8MUN2	Apolipoprotein B-100;Apolipoprotein B-48	APOB	+	+	+						green	1033	0.3897
A0A2R8Y6A7;A0A2R8YD12;A0A024QZX5;A0A087X1N8;P35237	Serpin B6	SERPINB6	+	+	+						grey	1034	0.3894
P29692-2;P29692;E9PRY8;E9PQ49;A0A087X1X7;E9PK01;H0YCK7;E9PI39;E9PL12;E9PPR1;E9PIZ1;E9PMW7;E9PQZ1;P29692-4;H0YE72;E9PK06;E9PK72;E9PKK3	Elongation factor 1-delta	EEF1D	+	+	+						red	1035	0.3889
CON__Q8N1N4-2;CON__Q7RTT2;Q8N1N4;Q8N1N4-2	Keratin, type II cytoskeletal 78	KRT78	+	+	+						grey	1036	0.3889
Q9Y639-1;Q9Y639;Q9UFM8;Q9Y639-3;Q9Y639-4;Q9Y639-5;H3BU51;H3BQ94	Neuroplastin	NPTN;DKFZp566H1924	+	+	+						tan	1037	0.3887
A0A140T9T6;A0A140T915;A0A140T9Y2;A0A182DWE9			+	+	+						pink	1038	0.387
P05107;J3KNI6;E7EVZ9	Integrin beta-2;Integrin beta	ITGB2	+	+	+						green	1039	0.3869
Q16647	Prostacyclin synthase	PTGIS	+	+	+						blue	1040	0.3856
Q15758;M0QXM4;Q15758-3;Q15758-2;M0QX44;M0R144	Neutral amino acid transporter B(0);Amino acid transporter	SLC1A5	+	+	+						blue	1041	0.3828
Q14699;G3XAJ6;C9JHG2;C9JWQ9;F8WAR1;C9JRN3	Raftlin	RFTN1	+	+	+						blue	1042	0.3826
P08758;D6RBL5;D6RBE9;E9PHT9;D6RCN3	Annexin A5;Annexin	ANXA5	+	+	+						darkturquoise	1043	0.3824
P04844-2;P04844;Q5JYR7;Q5JYR4;F2Z3K5;Q5JYR3;H0Y5M1	Dolichyl-diphosphooligosaccharide--protein glycosyltransferase subunit 2	RPN2	+	+	+						green	1044	0.3802
A0A075B6I0		IGLV8-61	+	+	+						grey	1045	0.3764
O00468-6;O00468-3;O00468-5;O00468-4;O00468-7;O00468;A0A087X208;O00468-2;H0Y5U1	Agrin;Agrin N-terminal 110 kDa subunit;Agrin C-terminal 110 kDa subunit;Agrin C-terminal 90 kDa fragment;Agrin C-terminal 22 kDa fragment	AGRN	+	+	+						purple	1046	0.3757
J3KRE2;P52565;J3KTF8;J3QQX2;P52565-2;J3KS60;J3KRY1	Rho GDP-dissociation inhibitor 1	ARHGDIA	+	+	+						darkgrey	1047	0.3739
O14936-3;O14936;A0A2R8YE77;A0A2U3TZM1;A0A2R8Y6F8;A0A2U3TZN6;A0A2R8YFN5;A0A2U3TZM4;A0A2R8YEK3;A0A2R8Y3B3;O14936-4;O14936-6;O14936-2;Q5JS74;Q5JS72;O14936-5;Q5JS79;A0A2R8YEJ7;A0A2R8Y6D8;A0A2R8Y7X6	Peripheral plasma membrane protein CASK	CASK	+	+	+						brown	1048	0.3723
O14818;O14818-2;Q8TAA3-2;Q8TAA3-5;Q8TAA3;H0Y586;A0A087WYS6;F5GY34;O14818-4	Proteasome subunit alpha type-7;Proteasome subunit alpha type-7-like	PSMA7;PSMA8	+	+	+						lightcyan	1049	0.3722
P0C0L4;P0C0L4-2	Complement C4-A;Complement C4 beta chain;Complement C4-A alpha chain;C4a anaphylatoxin;C4b-A;C4d-A;Complement C4 gamma chain	C4A	+	+	+						darkturquoise	1050	0.3711
Q9Y279-2;Q9Y279;H7C062;Q9Y279-3	V-set and immunoglobulin domain-containing protein 4	VSIG4		+	+						tan	1051	0.3704
P22626;P22626-2;A0A087WUI2	Heterogeneous nuclear ribonucleoproteins A2/B1	HNRNPA2B1	+	+	+						greenyellow	1052	0.3699
Q14697;Q14697-2;F5H6X6;E9PKU7;E9PNH1	Neutral alpha-glucosidase AB	GANAB	+	+	+						blue	1053	0.3697
O60749-2;O60749;D6RC15	Sorting nexin-2	SNX2	+	+	+						purple	1054	0.3685
P19823;Q5T985;Q5T987	Inter-alpha-trypsin inhibitor heavy chain H2	ITIH2	+	+	+						royalblue	1055	0.3682
P02748;REV__Q4AC99	Complement component C9;Complement component C9a;Complement component C9b	C9	+	+	+						green	1056	0.368
P50552;K7ENR7;K7ENL7;K7EIG8;K7EM16	Vasodilator-stimulated phosphoprotein	VASP	+	+	+						magenta	1057	0.3679
F8W6I7;P09651-3;P09651-2;P09651;F8VZ49;Q32P51;A0A2R8Y4L2;F8VTQ5;H0YH80;F8VYN5;F8W646	Heterogeneous nuclear ribonucleoprotein A1;Heterogeneous nuclear ribonucleoprotein A1, N-terminally processed;Heterogeneous nuclear ribonucleoprotein A1-like 2	HNRNPA1;HNRNPA1L2	+	+	+						red	1058	0.3659
Q9HCJ1;D6RGI5;A0A2R8Y5E7	Progressive ankylosis protein homolog	ANKH	+	+	+						yellow	1059	0.3656
A0A0C4DH25		IGKV3D-20	+	+	+						pink	1060	0.3652
P00739;P00739-2;A0A0A0MRD9;J3KTC3	Haptoglobin-related protein	HPR	+	+	+						darkgreen	1061	0.3649
Q9NSV4-7;Q9NSV4-6;Q9NSV4-4;Q9NSV4;Q9NSV4-2;Q9NSV4-1;Q9NSV4-5	Protein diaphanous homolog 3	DIAPH3	+	+	+						yellow	1062	0.3647
P28066;P28066-2	Proteasome subunit alpha type-5	PSMA5	+	+	+						black	1063	0.3636
A0A140T9R6;A0A140T8Z5;P01920;A0A140TA15	HLA class II histocompatibility antigen, DQ beta 1 chain	HLA-DQB1	+	+	+						pink	1064	0.3631
Q9BZQ8;H0Y7M9	Protein Niban	FAM129A	+	+	+						yellow	1065	0.3619
A0A075B6P5;P01615;A0A087X0Q4;A0A087WW87;P01614	Ig kappa chain V-II region FR	IGKV2D-28	+	+	+						grey	1066	0.3603
E7ESK6;E9PBI9;P34741;E5RJB8;E5RHU3	Syndecan;Syndecan-2	SDC2	+	+	+						midnightblue	1067	0.3598
P62195-2;P62195;J3QQM1;J3QSA9;J3QRW1;J3QSE0;J3QLH6;J3KRP2	26S protease regulatory subunit 8	PSMC5	+	+	+						blue	1068	0.3595
P50990;P50990-2;P50990-3;H7C4C8;H7C2U0	T-complex protein 1 subunit theta	CCT8	+	+	+						magenta	1069	0.3584
P35580;P35580-5;P35580-2;P35580-3;P35580-4;E7ERA5	Myosin-10	MYH10	+	+	+						darkred	1070	0.3583
P03950	Angiogenin	ANG	+	+	+						green	1071	0.358
P19827;P19827-2;P19827-3;F8WAS2;H7C0N0;H7C5I0	Inter-alpha-trypsin inhibitor heavy chain H1	ITIH1	+	+	+						royalblue	1072	0.3578
Q06830;A0A0A0MSI0;A0A0A0MRQ5	Peroxiredoxin-1	PRDX1	+	+	+						blue	1073	0.3576
P25786;P25786-2;B4DEV8;F5GX11	Proteasome subunit alpha type-1;Proteasome subunit alpha type	PSMA1	+	+	+						black	1074	0.3567
P15169;B1AP58	Carboxypeptidase N catalytic chain	CPN1	+	+	+						black	1075	0.3567
P05026;P05026-2;V9GYR2	Sodium/potassium-transporting ATPase subunit beta-1	ATP1B1	+	+	+						green	1076	0.3551
P60985-2;P60985	Keratinocyte differentiation-associated protein	KRTDAP	+	+	+						turquoise	1077	0.3537
Q9HD89	Resistin	RETN	+	+	+						yellow	1078	0.353
O94769-2;O94769	Extracellular matrix protein 2	ECM2	+	+	+						turquoise	1079	0.3514
Q5JP53;P07437;Q5ST81;A0A075B736;Q5SQY0;A6NNZ2	Tubulin beta chain	TUBB	+	+	+						green	1080	0.3487
P01717;P01718	Ig lambda chain V-IV region Hil;Ig lambda chain V-IV region Kern		+	+	+						darkgreen	1081	0.3481
E9PK85;P62070-3;P62070;P62070-4;P62070-2;E9PQ87	Ras-related protein R-Ras2	RRAS2	+	+	+						red	1082	0.3468
P25705;P25705-2;P25705-3;K7EK77;K7ERX7;K7EQH4;K7EJP1;K7ENJ4;K7ESA0	ATP synthase subunit alpha, mitochondrial	ATP5A1	+	+	+						black	1083	0.3442
B1AKG0;Q03591	Complement factor H-related protein 1	CFHR1	+	+	+						cyan	1084	0.344
P61019;P61019-2;H7C125;A0A3B3ITL1;Q8WUD1;Q8WUD1-2	Ras-related protein Rab-2A;Ras-related protein Rab-2B	RAB2A;RAB2B	+	+	+						lightgreen	1085	0.3412
P00441;H7BYH4	Superoxide dismutase [Cu-Zn]	SOD1	+	+	+						blue	1086	0.3404
A0A0C4DGQ5;P04632;K7EIV0;A0A075B7C0;K7ELJ7;U3KQE2;K7EKD8;K7EM73;Q96L46;K7EMQ1	Calpain small subunit 1	CAPNS1	+	+	+						pink	1087	0.3403
Q7Z2K6;E7ER77;A0A0C4DGF0;Q7Z2K6-2	Endoplasmic reticulum metallopeptidase 1	ERMP1		+	+						turquoise	1088	0.3375
P40926;P40926-2;G3XAL0	Malate dehydrogenase, mitochondrial;Malate dehydrogenase	MDH2	+	+	+						darkred	1089	0.3373
A9C4B8;Q96N66-3;Q96N66;H7C2M4;C9J4E9;A0A0G2JNX6;M0R1Z5;Q96N66-2	Lysophospholipid acyltransferase 7	MBOAT7	+	+	+						brown	1090	0.3353
E9PN17;A0A3B3ITX4;O75964;A0A3B3IRW3	ATP synthase subunit g, mitochondrial	ATP5L	+	+	+						brown	1091	0.3352
Q9HCY8	Protein S100-A14	S100A14	+	+	+						yellow	1092	0.3342
A0A3B3IRV5;Q9NRV9;F5GWX2;H0YG71	Heme-binding protein 1	HEBP1	+	+	+						brown	1093	0.3337
Q13444-10;Q13444-9;Q13444-8;Q13444-2;Q13444-7;Q13444-6;Q13444-12;Q13444-5;Q13444-4;Q13444-3;Q13444;Q13444-13;Q13444-11	Disintegrin and metalloproteinase domain-containing protein 15	ADAM15	+	+	+						lightyellow	1094	0.3328
P13796;Q5TBN3;P13796-2	Plastin-2	LCP1	+	+	+						black	1095	0.3318
P05154;G3V5Q9;G3V264;G3V2M1;G3V482;G3V265;G3V5I3;G3V4B4;G3V3F5	Plasma serine protease inhibitor	SERPINA5	+	+	+						green	1096	0.3315
M0R1Y2;P24390-2;P33947-2;P33947;P24390	ER lumen protein-retaining receptor;ER lumen protein-retaining receptor 1;ER lumen protein-retaining receptor 2	KDELR1;KDELR2		+	+						orange	1097	0.3307
A0A0C4DGS1;P39656-3;P39656;P39656-2;U3KQ84	Dolichyl-diphosphooligosaccharide--protein glycosyltransferase 48 kDa subunit	DDOST	+	+	+						pink	1098	0.3241
H0Y2W2;Q9NVI7-3;Q9NVI7-2;Q9NVI7;Q5T9A4-3;Q5T9A4;Q5SV16;Q5T9A4-2;Q5T2N8	ATPase family AAA domain-containing protein 3A	ATAD3A		+	+						lightgrey	1099	0.3238
Q05707;Q05707-2;Q05707-3;J3QT83;A0A0A0MQT7;Q4G0W3;H0YBB2;J3QT75	Collagen alpha-1(XIV) chain	COL14A1	+	+	+						blue	1100	0.3227
P10909-4;P10909;P10909-5;P10909-2;H0YC35;P10909-3;H0YLK8;H0YAS8;E7ERK6;E7ETB4;E5RGB0;E5RH61;E5RJZ5;E5RG36	Clusterin;Clusterin beta chain;Clusterin alpha chain;Clusterin	CLU	+	+	+						salmon	1101	0.3221
CON__Q29443;CON__Q0IIK2			+	+	+						brown	1102	0.3215
E9PHY5;O43491;O43491-4;E9PK52;O43491-3;E9PII3;O43491-2;A0A2R8Y5B3;Q6R5J7;H0Y5B0;E9PMV8;E9PQN0;E9PRG1;E9PIG0;E9PQD2;E9PMG5;E9PJP4;Q6ZSX4;E9PN54;E9PPC9;Q4VXN0;A0A0C4DH22	Band 4.1-like protein 2	EPB41L2	+	+	+						red	1103	0.3209
P02743	Serum amyloid P-component;Serum amyloid P-component(1-203)	APCS	+	+	+						green	1104	0.3201
F8VZ29;F8VSD4;F8VV71;P61088	Ubiquitin-conjugating enzyme E2 N	UBE2N	+	+	+						red	1105	0.3197
P02679;C9JC84;P02679-2;C9JEU5	Fibrinogen gamma chain	FGG	+	+	+						green	1106	0.3193
P53634;H0YCY8	Dipeptidyl peptidase 1;Dipeptidyl peptidase 1 exclusion domain chain;Dipeptidyl peptidase 1 heavy chain;Dipeptidyl peptidase 1 light chain	CTSC	+	+	+						white	1107	0.3189
Q9HDC9;H0Y512;Q9HDC9-2	Adipocyte plasma membrane-associated protein	APMAP	+	+	+						yellow	1108	0.3175
P10451-4;P10451-5;P10451-2;P10451;P10451-3;D6R9C5;CON__P31096	Osteopontin	SPP1	+	+	+						salmon	1109	0.3173
P10643	Complement component C7	C7	+	+	+						salmon	1110	0.3146
Q9Y265-2;Q9Y265;J3QLR1;H7C4I3;H7C4G5;E7ETR0	RuvB-like 1	RUVBL1		+	+						tan	1111	0.3117
Q9NUP9;G3V1D4;O14910;H0YI92;H0YIA8;Q9HAP6	Protein lin-7 homolog C;Protein lin-7 homolog A	LIN7C;LIN7A	+	+	+						yellow	1112	0.3098
A0A0B4J1R6;P29401;P29401-2;E9PFF2	Transketolase	TKT	+	+	+						pink	1113	0.3063
P63000-2;P63000	Ras-related C3 botulinum toxin substrate 1	RAC1	+	+	+						turquoise	1114	0.3062
P03951-2;P03951;X6R3B1;D6RB32;H0Y596	Coagulation factor XI;Coagulation factor XIa heavy chain;Coagulation factor XIa light chain	F11	+	+	+						green	1115	0.306
P02786;G3V0E5;H7C3V5;F8WBE5	Transferrin receptor protein 1;Transferrin receptor protein 1, serum form	TFRC	+	+	+						green	1116	0.3059
P07099;B1AQP9;B1AQP8	Epoxide hydrolase 1	EPHX1	+	+	+						green	1117	0.3054
P43007;P43007-2	Neutral amino acid transporter A	SLC1A4	+	+	+						magenta	1118	0.3038
P02675;D6REL8	Fibrinogen beta chain;Fibrinopeptide B;Fibrinogen beta chain	FGB	+	+	+						green	1119	0.3036
A0A0G2JMH6;P01903;Q30118;A0A0G2JH46	HLA class II histocompatibility antigen, DR alpha chain	HLA-DRA	+	+	+						pink	1120	0.302
F5H6E2;O00159-3;O00159;O00159-2;I3L204;I3L501;I3L3Y6;I3L3F5;G3V342	Unconventional myosin-Ic	MYO1C	+	+	+						red	1121	0.3
H0Y9M8;O43181	NADH dehydrogenase [ubiquinone] iron-sulfur protein 4, mitochondrial	NDUFS4		+	+						lightgrey	1122	0.3
K7ERI9;P02654;K7EKP1;K7EJI9;K7ELM9;K7EPF9	Apolipoprotein C-I;Truncated apolipoprotein C-I	APOC1	+	+	+						orange	1123	0.2998
P69905;A0A2R8Y7C0	Hemoglobin subunit alpha	HBA1	+	+	+						yellow	1124	0.2973
P06396-2;Q5T0I0	Gelsolin	GSN	+	+	+						green	1125	0.2968
Q9UHG3;Q9UHG3-2;F8W8W4;C9K055;C9JM55;C9JGT6	Prenylcysteine oxidase 1	PCYOX1	+	+	+						yellow	1126	0.2967
E9PJK1;E9PRJ8;H0YDL9;H0YDJ9;E9PIF1;A6NMH8;P60033;E9PM31;H0YEE2	Tetraspanin;CD81 antigen	CD81	+	+	+						brown	1127	0.2929
P68371;M0R2D3;Q3ZCM7;M0QY85;M0QZL7;M0R0X0;M0QY37;M0QX14;M0QYM7;M0R042;M0R2T4;A0A075B724	Tubulin beta-4B chain	TUBB4B	+	+	+						turquoise	1128	0.2923
Q9BV40;B8ZZT4	Vesicle-associated membrane protein 8	VAMP8	+	+	+						yellow	1129	0.2904
P30085;Q5T0D2;P30085-2	UMP-CMP kinase	CMPK1		+	+						black	1130	0.2901
P62258;P62258-2;B4DJF2;I3L3T1;K7EM20;K7EIT4;I3L0W5	14-3-3 protein epsilon	YWHAE	+	+	+						turquoise	1131	0.2894
O75531;E9PJJ8;A0A0C4DFW4;Q5JUR7	Barrier-to-autointegration factor;Barrier-to-autointegration factor, N-terminally processed	BANF1	+	+	+						turquoise	1132	0.2886
H0Y8C6;O00410-2;O00410;O00410-3	Importin-5	IPO5	+	+	+						lightgrey	1133	0.2879
P51571;A6NLM8	Translocon-associated protein subunit delta	SSR4	+	+	+						magenta	1134	0.287
P09619;P09619-2;E5RJ14;E5RH16;E5RII0	Platelet-derived growth factor receptor beta	PDGFRB	+	+	+						darkturquoise	1135	0.2858
H3BV16;H3BPJ9;O96000-2;O96000	NADH dehydrogenase [ubiquinone] 1 beta subcomplex subunit 10	NDUFB10	+	+	+						purple	1136	0.2852
Q9NZN4;Q9NZN4-2	EH domain-containing protein 2	EHD2	+	+	+						yellow	1137	0.2851
Q9NP55-2;Q9NP55	BPI fold-containing family A member 1	BPIFA1	+	+	+						yellow	1138	0.2832
A0A1W2PQC2;A0A1W2PRT2;A0A1W2PQV5;A0A1W2PNM1;A0A0A0MSE2;A0A0D9SFP2;E9PF18;Q16836;Q16836-3;Q16836-2;A0A1W2PQ55;A0A1W2PP40;A0A1W2PQ78	Hydroxyacyl-coenzyme A dehydrogenase, mitochondrial	HADH		+	+						grey	1139	0.283
P07360;Q5SQ08;A0A3B3ITK5	Complement component C8 gamma chain	C8G	+	+	+						green	1140	0.2804
A0A0A0MS15		IGHV3-49	+	+	+						grey	1141	0.2802
P0DP25;P0DP24;P0DP23;E7ETZ0;H0Y7A7;E7EMB3;F8WBR5;M0QZ52;G3V479;G3V361;Q96HY3;G3V226;C9J7T9;P02585		CALM1;CALM2;CALM3	+	+	+						red	1142	0.2788
P15531;P15531-2;E7ERL0;J3KPD9;E5RHP0;C9K028;F6XY72	Nucleoside diphosphate kinase A	NME1;NME2	+	+	+						royalblue	1143	0.2767
Q32Q12;P22392-2;P22392;O60361	Nucleoside diphosphate kinase;Nucleoside diphosphate kinase B	NME1-NME2;NME2	+	+	+						greenyellow	1144	0.2752
Q06033-2;Q06033;A0A087WW43;E7ET33;I3L3L3	Inter-alpha-trypsin inhibitor heavy chain H3	ITIH3	+	+	+						blue	1145	0.2741
P31947-2;P31947	14-3-3 protein sigma	SFN	+	+	+						black	1146	0.2737
E5RHG8;Q15369-2;Q15369;R4GMY8	Transcription elongation factor B polypeptide 1	TCEB1	+	+	+						midnightblue	1147	0.2731
P04843;B7Z4L4;F8WF32	Dolichyl-diphosphooligosaccharide--protein glycosyltransferase subunit 1	RPN1	+	+	+						green	1148	0.2717
O15031;A6QRG9;E2PU09;A0A087WU36;A6QRH1;F5H3A2;B4DHQ7;H0Y7X5	Plexin-B2	PLXNB2	+	+	+						lightcyan	1149	0.271
Q9Y6W5;Q9Y6W5-2	Wiskott-Aldrich syndrome protein family member 2	WASF2	+	+	+						tan	1150	0.271
Q9UGM3-9;Q9UGM3-4;Q9UGM3-8;Q9UGM3-2;Q9UGM3-5;Q9UGM3-3;Q9UGM3;Q9UGM3-7;Q9UGM3-6	Deleted in malignant brain tumors 1 protein	DMBT1	+	+	+						yellow	1151	0.2702
A0A0C4DFV9;Q01105-3;Q01105-4;Q01105-2;Q01105;A0A087X027;P0DME0	Protein SET;Protein SETSIP	SET;SETSIP	+	+	+						pink	1152	0.2698
P11766	Alcohol dehydrogenase class-3	ADH5	+	+	+						salmon	1153	0.2696
A0A2R8YGD1;A0A2R8YD45;O14773-2;O14773;A0A2R8Y7U1;A0A2R8YDY1;A0A2R8Y7I4	Tripeptidyl-peptidase 1	TPP1	+	+	+						cyan	1154	0.2691
CON__P19013;P19013;F8VX05;F8VZR6	Keratin, type II cytoskeletal 4	KRT4	+	+	+						brown	1155	0.2684
E7ETN9;C9J027;C9J9M7;O75841;C9J6N2	Tetraspanin;Uroplakin-1b	UPK1B	+	+	+						brown	1156	0.2672
P68402;J3KNE3;P68402-3;P68402-4	Platelet-activating factor acetylhydrolase IB subunit beta	PAFAH1B2	+	+	+						lightgreen	1157	0.2668
P26006;P26006-1;H0YA49;H0YA32;K7EMU3;D6R9X8	Integrin alpha-3;Integrin alpha-3 heavy chain;Integrin alpha-3 light chain	ITGA3	+	+	+						black	1158	0.2668
Q99584	Protein S100-A13	S100A13	+	+	+						turquoise	1159	0.2663
Q6NZI2;Q6NZI2-2;Q6NZI2-3	Polymerase I and transcript release factor	PTRF	+	+	+						turquoise	1160	0.2638
P11047;Q9Y6N6	Laminin subunit gamma-1	LAMC1	+	+	+						salmon	1161	0.2637
A2NJV5		IGKV A18	+	+	+						brown	1162	0.263
P18428	Lipopolysaccharide-binding protein	LBP	+	+	+						royalblue	1163	0.2629
P11142;E9PKE3;P11142-2;E9PNE6;E9PLF4;E9PQQ4;E9PQK7;E9PK54;A8K7Q2;E9PPY6;E9PN25;E9PI65;E9PS65;E9PM13	Heat shock cognate 71 kDa protein	HSPA8	+	+	+						salmon	1164	0.2628
Q9UP95-3;Q9UP95-5;Q9UP95-2;Q9UP95;Q9UP95-6;I3L4N6;Q9UP95-4;Q9UP95-7;H0YKQ8;Q9UHW9-4;H0YMQ9;Q9UHW9-2;Q9UHW9-3;B3KXX3;Q9UHW9-5;Q9UHW9-6;Q9UHW9	Solute carrier family 12 member 4	SLC12A4		+	+						tan	1165	0.2622
A0A0U1RR22;Q9UNF0-2;Q9UNF0;H0Y923;B0QYG7;B0QYG8	Protein kinase C and casein kinase substrate in neurons protein 2	PACSIN2	+	+	+						pink	1166	0.2613
Q13425;Q13425-2;H0YCS0;A0A140TA73;H7BY41;A0A0G2JM75;J3KT21	Beta-2-syntrophin	SNTB2		+	+						lightyellow	1167	0.261
A0A0A6YYA0;Q86XR7-2;Q9Y3B3-2;Q9Y3B3;G3V2Y2	Transmembrane emp24 domain-containing protein 7	TMED7-TICAM2;TMED7	+	+	+						pink	1168	0.2605
P11021	78 kDa glucose-regulated protein	HSPA5	+	+	+						salmon	1169	0.2594
P12111;P12111-2;P12111-5;P12111-3;I3L392	Collagen alpha-3(VI) chain	COL6A3	+	+	+						salmon	1170	0.259
Q53TN4;Q53TN4-3;C9JML1	Cytochrome b reductase 1	CYBRD1	+	+	+						turquoise	1171	0.2586
P43652	Afamin	AFM	+	+	+						magenta	1172	0.2573
P30101	Protein disulfide-isomerase A3	PDIA3	+	+	+						black	1173	0.2569
Q9Y6M5	Zinc transporter 1	SLC30A1	+	+	+						tan	1174	0.2566
Q7Z7H5-3;Q7Z7H5;Q7Z7H5-2;F8W7F7	Transmembrane emp24 domain-containing protein 4	TMED4	+	+	+						turquoise	1175	0.2558
A0A087WYS1;E7EUC7;Q16851-2;Q16851;C9JWG0;C9JVG3;C9JQU9;C9JNZ1;C9JTZ5;C9JUW1;F2Z3H1	UTP--glucose-1-phosphate uridylyltransferase	UGP2	+	+	+						grey	1176	0.2558
P05023;P05023-4;P05023-3;P05023-2;A0A2R8YEY8;M0R116;A0A0A0MT26;P13637;P13637-2;P13637-3;P50993;B1AKY9;H0Y7C1;Q13733;Q5TC01;E9PRA5;P20648;P54707;P54707-2;Q5TC02;Q5TC05;M0QXF2	Sodium/potassium-transporting ATPase subunit alpha-1	ATP1A1	+	+	+						green	1177	0.2553
B8ZZG1;Q9NZW5;C9J4Q3;C9JGI8	MAGUK p55 subfamily member 6	MPP6		+	+						brown	1178	0.2552
P15880;H0YEN5;E9PPT0;E9PMM9;E9PQD7;I3L404;E9PM36;H3BNG3;H0YE27	40S ribosomal protein S2	RPS2	+	+	+						royalblue	1179	0.2549
P08727;C9JM50	Keratin, type I cytoskeletal 19	KRT19	+	+	+						darkturquoise	1180	0.2547
Q58FF8	Putative heat shock protein HSP 90-beta 2	HSP90AB2P	+	+	+						turquoise	1181	0.2522
Q9H788-2;Q9H788	SH2 domain-containing protein 4A	SH2D4A		+	+						yellow	1182	0.2519
P13473-2;P13473;P13473-3;H0YCG2	Lysosome-associated membrane glycoprotein 2	LAMP2	+	+	+						greenyellow	1183	0.2477
F8WC99;U3KQG5;P41217-2;P41217;P41217-3	OX-2 membrane glycoprotein	CD200	+	+	+						darkgrey	1184	0.2469
P00325;V9HW50;P00325-2;D6RHZ6;P07327	Alcohol dehydrogenase 1B	ADH1B;HEL-S-117	+	+	+						lightyellow	1185	0.2468
Q9P2B2	Prostaglandin F2 receptor negative regulator	PTGFRN	+	+	+						yellow	1186	0.2456
P17677;P17677-2	Neuromodulin	GAP43	+	+	+						royalblue	1187	0.2451
Q04941	Proteolipid protein 2	PLP2	+	+	+						lightgreen	1188	0.2448
Q5SRQ3;Q5SRQ6;N0E472;A0A0G2JM12;P67870;N0E644;A0A0G2JM58	Casein kinase II subunit beta	CSNK2B-LY6G5B-1181;CSNK2B;CSNK2B-LY6G5B--991	+	+	+						pink	1189	0.243
P50454;E9PR70;E9PK86;E9PMI5;E9PKH2;E9PNX1;E9PJH8;E9PIG2;E9PRS3;E9PQ34;E9PLA6;H0YEP8	Serpin H1	SERPINH1	+	+	+						magenta	1190	0.2429
Q9NUQ9;E5RI16;A0A1W2PRQ0;E5RJL8;A0A087X178;E5RJE1;E5RIR8;Q9NUQ9-2;E5RGI7;E5RK61;E5RFS4;E5RHU5	Protein FAM49B	FAM49B	+	+	+						yellow	1191	0.2421
A0A0B4J1V0		IGHV3-15	+	+	+						grey	1192	0.242
P14543-2;P14543	Nidogen-1	NID1	+	+	+						black	1193	0.2395
J3QT77;A0A0J9YYG4;A0A0J9YXF2;Q15165-3;Q15165-1;Q15165;G3XAK4;A0A0J9YXU7;A0A0J9YYJ1	Serum paraoxonase/arylesterase 2	PON2	+	+	+						pink	1194	0.2391
O75131;A0A087WYQ3;E5RHZ0;H0YB26;A0A087WXR6;A0A087WUS8;Q9HCH3-2;Q96A23;O95741;Q9UBL6-2;Q96A23-2;O95741-2;Q9UBL6	Copine-3	CPNE3	+	+	+						purple	1195	0.2374
H0YN67;H0YL90;O14498	Immunoglobulin superfamily containing leucine-rich repeat protein	ISLR	+	+	+						black	1196	0.2365
E9PRT0;E9PSB9;Q9NQC8;E9PKW0;E9PR06;Q9NQC8-2;E9PIM8;E9PMR8	Intraflagellar transport protein 46 homolog	IFT46	+	+	+						red	1197	0.2354
P49368;B4DUR8;P49368-2;Q5SZX9;E9PRC8;Q5SZX6;E9PM09;Q5SZW8;E9PQ35	T-complex protein 1 subunit gamma	CCT3	+	+	+						magenta	1198	0.2345
P04075;J3KPS3;P04075-2;H3BQN4;H3BPS8;H3BUH7;H3BR04;H3BMQ8;H3BU78;H3BR68	Fructose-bisphosphate aldolase A;Fructose-bisphosphate aldolase	ALDOA	+	+	+						green	1199	0.2345
A0A3B3IUB5;Q8TCT9-5;Q8TCT9;A0A075B6F6;A0A0S2Z6F0;A0A3B3IT72;Q8TCT9-4;Q8TCT9-2;A0A0C4DGU3	Minor histocompatibility antigen H13	HM13	+	+	+						brown	1200	0.2334
P01700;P01699	Ig lambda chain V-I region HA;Ig lambda chain V-I region VOR		+	+	+						darkgreen	1201	0.2332
P23284	Peptidyl-prolyl cis-trans isomerase B	PPIB	+	+	+						greenyellow	1202	0.2332
Q14315-2;Q14315	Filamin-C	FLNC	+	+	+						blue	1203	0.2327
Q15848	Adiponectin	ADIPOQ	+	+	+						blue	1204	0.2324
Q7L576;Q7L576-2;Q7L576-3;A0A0G2JQH3;A0A087WVZ5;H0YL50;A0A0G2JRX2;A0A087WU52;A0A0G2JRV9;A0A087WWL1;A0A087WV63;A0A0G2JRF5;A0A087WWY5	Cytoplasmic FMR1-interacting protein 1	CYFIP1	+	+	+						turquoise	1205	0.2324
B5MC82;P30046-2;P30046;A6NHG4;J3KQ18	D-dopachrome decarboxylase;D-dopachrome decarboxylase-like protein	DDT;DDTL	+	+	+						brown	1206	0.2313
P35613-2;P35613;P35613-4;A0A087WUV8;A0A087X2B5;I3L192;A0A2R8YDZ0	Basigin	BSG	+	+	+						darkred	1207	0.2301
P04921-2;P04921-3;P04921;A0A0J9YYA0;A0A0J9YWG3;B7Z1Y6;Q9UHC6-2;Q9UHC6	Glycophorin-C;Contactin-associated protein-like 2	GYPC;CNTNAP2	+	+	+						green	1208	0.2301
E9PK47;P06737-2;P06737	Alpha-1,4 glucan phosphorylase;Glycogen phosphorylase, liver form	PYGL	+	+	+						red	1209	0.2287
P18206-2;P18206;P18206-3;A0A096LPE1	Vinculin	VCL	+	+	+						royalblue	1210	0.2282
A0A0B4J1Y8		IGLV9-49	+	+	+						pink	1211	0.2273
A0A0A0MRJ7;P12259	Coagulation factor V;Coagulation factor V heavy chain;Coagulation factor V light chain	F5	+	+	+						grey	1212	0.2242
P32119;A6NIW5;P32119-2	Peroxiredoxin-2	PRDX2	+	+	+						black	1213	0.2234
P09525-2	Annexin A4	ANXA4	+	+	+						darkturquoise	1214	0.2221
E9PAL7;C9IZQ1;C9J3L8;C9J5W0;A0A3B3IRT8;P43307;P43307-2;C9JY01;C9JBX5	Translocon-associated protein subunit alpha	SSR1	+	+	+						brown	1215	0.2219
A0A0A0MRB3;P15941-4;A0A087WVJ0;B1AVQ7;A0A087X2A4;A0A087X0L2;A0A0C4DGW3;A0A0A0MSH4;P15941-11;P15941;A0A087WWM1;P15941-3;P15941-8;P15941-17;P15941-7;P15941-6;P15941-15;P15941-2;P15941-12;P15941-16;P15941-10;P15941-13;P15941-9;A6ZIE3;A6ZIE4	Mucin-1;Mucin-1 subunit alpha;Mucin-1 subunit beta	MUC1	+	+	+						grey	1216	0.2216
P05155-2;P05155;P05155-3;E9PGN7;H9KV48;H0YCA1	Plasma protease C1 inhibitor	SERPING1	+	+	+						green	1217	0.2211
Q86VP6;A0A0C4DGH5;Q86VP6-2;H0YH27;Q86VP6-3	Cullin-associated NEDD8-dissociated protein 1	CAND1	+	+	+						turquoise	1218	0.2206
P14923;C9JTX4;C9J826;C9JK18;C9JKY1;C9JPI2;K7ERP3	Junction plakoglobin	JUP	+	+	+						greenyellow	1219	0.22
P61981	14-3-3 protein gamma;14-3-3 protein gamma, N-terminally processed	YWHAG	+	+	+						blue	1220	0.2194
P09496-2;P09496-5;P09496-4;P09496-3;P09496;C9J8P9;F8WF69	Clathrin light chain A	CLTA	+	+	+						darkturquoise	1221	0.2187
A0A0C4DH73;P01611	Ig kappa chain V-I region Wes	IGKV1-12	+	+	+						pink	1222	0.2174
Q9BT76-3;A0A0J9YVS6;Q9BT76-2;Q9BT76	Uroplakin-3b	UPK3B	+	+	+						yellow	1223	0.2167
P49411;H3BNU3	Elongation factor Tu, mitochondrial	TUFM	+	+	+						magenta	1224	0.2165
P06733;A0A2R8Y6G6;P06733-2;K7EM90;A0A2R8YEM5;A0A2R8Y879;A0A2R8Y6I8;K7ERS8;A0A2R8Y798;A0A2R8YEG5;E5RGZ4;U3KQP4;E5RI09;E5RG95;K7EPM1;K7EKN2	Alpha-enolase;Enolase	ENO1	+	+	+						green	1225	0.2158
Q92783-2;Q92783;A6NMU3;O75886	Signal transducing adapter molecule 1;Signal transducing adapter molecule 2	STAM;STAM2		+	+						turquoise	1226	0.2152
P11233;H7C3P7;C9JPE8	Ras-related protein Ral-A	RALA	+	+	+						salmon	1227	0.215
P41222;H0Y5A1;Q5SQ11	Prostaglandin-H2 D-isomerase	PTGDS	+	+	+						darkred	1228	0.2146
Q96AC1-2;Q96AC1;Q96AC1-3;H0YJ34;A0A0U1RRM8;H0YJB6;G3V3J0;G3V281;G3V5R2;Q9BQL6-4;Q9BQL6-2;G3V379;Q5JWV4	Fermitin family homolog 2	FERMT2	+	+	+						turquoise	1229	0.2139
Q9BS26	Endoplasmic reticulum resident protein 44	ERP44	+	+	+						yellow	1230	0.2115
P46940;A0A0J9YXZ5;H0YLE8;A0A087X225;A0A087WWP1;H0YKA5;F2Z2E2;Q86VI3	Ras GTPase-activating-like protein IQGAP1	IQGAP1	+	+	+						magenta	1231	0.2108
Q9HCM2;Q9HCM2-4;Q9HCM2-2;Q9HCM2-3	Plexin-A4	PLXNA4	+	+	+						yellow	1232	0.21
F5GY55;Q16531;Q16531-2;F5GYG8;F5GWI0;F5GZY8;F5H198;F5H2L3	DNA damage-binding protein 1	DDB1		+	+						red	1233	0.2091
P50991;P50991-2	T-complex protein 1 subunit delta	CCT4	+	+	+						magenta	1234	0.2079
Q5W0H4;A0A0B4J2C3;P13693;H0YCX0;J3KPG2;E9PJF7;P13693-2;Q56UQ5	Translationally-controlled tumor protein;TPT1-like protein	TPT1	+	+	+						pink	1235	0.2076
P01715	Ig lambda chain V-IV region Bau		+	+	+						darkgreen	1236	0.2075
C9JF17;P05090;C9JX71;F8WBT9	Apolipoprotein D	APOD	+	+	+						brown	1237	0.2073
P15291;P15291-2;Q86XA6	Beta-1,4-galactosyltransferase 1;Lactose synthase A protein;N-acetyllactosamine synthase;Beta-N-acetylglucosaminylglycopeptide beta-1,4-galactosyltransferase;Beta-N-acetylglucosaminyl-glycolipid beta-1,4-galactosyltransferase;Processed beta-1,4-galactosyltransferase 1	B4GALT1	+	+	+						royalblue	1238	0.2066
Q5JTA5;P28906-2;P28906	Hematopoietic progenitor cell antigen CD34	CD34	+	+	+						black	1239	0.2061
P13639;M0R0I6;K7EJ74;K7EP67	Elongation factor 2	EEF2	+	+	+						greenyellow	1240	0.2058
Q00839-2;Q00839;Q5RI18;A0A1W2PP35;A0A1X7SBS1;A0A1W2PPL4;A0A1W2PPH7;A0A1W2PPS1;A0A1W2PRZ7;A0A1W2PQ74;A0A1W2PQL0;A0A1W2PP34;A0A1W2PQD4;A0A087WVI9;A0A1W2PPE9;A0A1W2PRI6	Heterogeneous nuclear ribonucleoprotein U	HNRNPU	+	+	+						lightgreen	1241	0.2055
A0A075B7D9;H3BPE7;P35637-2;P35637;Q92804-2;Q92804	RNA-binding protein FUS;TATA-binding protein-associated factor 2N	TAF15;FUS		+	+						grey	1242	0.2046
Q00013-3;Q00013;Q00013-2;C9J9J4;A8MTH1;C9JB34;A6NFY0	55 kDa erythrocyte membrane protein	MPP1	+	+	+						lightgreen	1243	0.2045
P23083	Ig heavy chain V-I region V35		+	+	+						greenyellow	1244	0.2038
Q5VTE0;P68104;A0A087WVQ9;P68104-2;A0A087WV01;A0A2U3TZH3;Q05639;A0A2R8Y488;A6PW80;Q5JR01;A0A2R8Y660;A0A2R8YDN5	Putative elongation factor 1-alpha-like 3;Elongation factor 1-alpha 1;Elongation factor 1-alpha	EEF1A1P5;EEF1A1	+	+	+						blue	1245	0.2038
Q96A65;Q96A65-2	Exocyst complex component 4	EXOC4	+	+	+						turquoise	1246	0.202
A0A087WXM6;J3QQT2;J3QLC8;J3KRX5;A0A0A0MRF8;A0A0A6YYL6;P18621-2;P18621;P18621-3;J3KRB3;A0A087WWH0;J3QS96	60S ribosomal protein L17	RPL17;RPL17-C18orf32	+	+	+						grey	1247	0.2015
H7BZK5;B8ZZK2;O75223;M0QZK8;O75223-2;O75223-4	Gamma-glutamylcyclotransferase	GGCT	+	+	+						brown	1248	0.2007
Q96A33;Q96A33-2;A0A087WYW6	Coiled-coil domain-containing protein 47	CCDC47		+	+						turquoise	1249	0.1998
C9IZP8		C1S	+	+	+						brown	1250	0.1983
P09211;A8MX94;A0A087X2E9;A0A087X243;A0A2R8Y5E5	Glutathione S-transferase P	GSTP1	+	+	+						darkturquoise	1251	0.198
Q8N474;Q6ZSL4	Secreted frizzled-related protein 1	SFRP1	+	+	+						turquoise	1252	0.1973
P10599;P10599-2	Thioredoxin	TXN	+	+	+						salmon	1253	0.1947
P51674;D6R9T7;D6R9D2;P51674-3;P51674-2	Neuronal membrane glycoprotein M6-a	GPM6A		+	+						magenta	1254	0.1945
Q9NZM1-6;Q9NZM1;Q9NZM1-2;Q9NZM1-3;Q9NZM1-5;H0YD14;Q9NZM1-7;Q9NZM1-8;Q9NZM1-4	Myoferlin	MYOF	+	+	+						yellow	1255	0.1931
P34096	Ribonuclease 4	RNASE4	+	+	+						black	1256	0.1928
F8VW28;H0YHL8;F8VZN8;O14974-5;O14974-4;O14974-3;O14974-2;O14974	Protein phosphatase 1 regulatory subunit 12A	PPP1R12A		+	+						red	1257	0.1927
P11234;P11234-3;P11234-2;C9J6B1;C9JQB3;F8WEQ6;C9JYR1	Ras-related protein Ral-B	RALB	+	+	+						salmon	1258	0.1922
Q99808;Q99808-2	Equilibrative nucleoside transporter 1	SLC29A1	+	+	+						turquoise	1259	0.1918
A0A1W2PS43;Q14108;A0A1W2PRF6;A0A1W2PPX5;A0A1W2PPU6;A0A1W2PQR6;A0A1W2PQB7;A0A1W2PRS1;Q14108-2;A0A1W2PSE4;A0A1W2PQL5	Lysosome membrane protein 2	SCARB2	+	+	+						grey	1260	0.1912
P51151	Ras-related protein Rab-9A	RAB9A	+	+	+						magenta	1261	0.1896
A0A075B6J9		IGLV2-18	+	+	+						grey	1262	0.189
O00469;O00469-2;E7ETU9;O00469-3;C9JXZ0;F8WEW3	Procollagen-lysine,2-oxoglutarate 5-dioxygenase 2	PLOD2		+	+						lightcyan	1263	0.189
A0A075B6S5		IGKV1-27	+	+	+						grey	1264	0.1887
Q5VVC8;P62913-2;P62913	60S ribosomal protein L11	RPL11		+	+						turquoise	1265	0.1885
P17987;F5H282;E7EQR6;E7ERF2;F5H136;F5H7Y1;F5H726;F5GZI8;F5H676;F5GZ03	T-complex protein 1 subunit alpha	TCP1	+	+	+						royalblue	1266	0.1883
P60842;P60842-2;J3KT12;J3QLN6;J3QS69;J3QL43;J3KTB5;J3QR64;J3KS25;E7EQG2;J3KSZ0;Q14240-2;J3QKZ9;Q14240;J3KT04;J3KTN0;J3KSN7;E7EMV8;J3KS93;J3QL52	Eukaryotic initiation factor 4A-I;Eukaryotic initiation factor 4A-II;Eukaryotic initiation factor 4A-II, N-terminally processed	EIF4A1;EIF4A2	+	+	+						darkorange	1267	0.1871
Q08431;Q08431-4;Q08431-2;X6R3G6;Q08431-3;H0YKS8;A0A087WUV5	Lactadherin;Lactadherin short form;Medin	MFGE8	+	+	+						blue	1268	0.1862
F5GY80;F5H7G1;P07358	Complement component C8 beta chain	C8B	+	+	+						red	1269	0.1861
Q9UP38	Frizzled-1	FZD1		+	+						tan	1270	0.1856
Q13433	Zinc transporter ZIP6	SLC39A6	+	+	+						lightyellow	1271	0.1851
Q15907;H3BMH2;H3BSC1;P62491-2;Q15907-2;P62491;B4DQU5;P57735	Ras-related protein Rab-11B;Ras-related protein Rab-11A	RAB11B;RAB11A	+	+	+						blue	1272	0.185
Q969X5-2;Q969X5;F2Z3Q5;F2Z2U2;Q969X5-3	Endoplasmic reticulum-Golgi intermediate compartment protein 1	ERGIC1	+	+	+						turquoise	1273	0.1846
P36957;P36957-2;Q86SW4;H0YJF9;G3V5M3;G3V3F0	Dihydrolipoyllysine-residue succinyltransferase component of 2-oxoglutarate dehydrogenase complex, mitochondrial	DLST	+	+	+						darkred	1274	0.1845
Q10589-2;Q10589	Bone marrow stromal antigen 2	BST2	+	+	+						blue	1275	0.1826
A0A0G2JIW1;P0DMV9;P0DMV8;P0DMV8-2;V9GZ37	Heat shock 70 kDa protein 1B;Heat shock 70 kDa protein 1A	HSPA1B;HSPA1A	+	+	+						pink	1276	0.181
P02751-5	Fibronectin;Anastellin;Ugl-Y1;Ugl-Y2;Ugl-Y3	FN1	+	+	+						green	1277	0.1809
P01721	Ig lambda chain V-VI region AR		+	+	+						darkgreen	1278	0.1806
O75955;A0A140T9R1;O75955-2;A2AB10;A2AB09;A0A140T9X0;A0A140T9W4;A2AB12;A0A140T959;A0A140T9C3;A2AB11;A0A0G2JJQ6;A2AB13;A0A140T974;A0A140T910;A0A140T957;A0A140T9B1;A0A140T905;A2ABJ5;A0A140T907	Flotillin-1	FLOT1	+	+	+						yellow	1279	0.1797
P20039	HLA class II histocompatibility antigen, DRB1-11 beta chain	HLA-DRB1	+	+	+						royalblue	1280	0.1787
CON__Q3ZBS7			+	+	+						red	1281	0.1784
A0A087WVQ6;Q00610-2;Q00610;J3KS13;P53675-2;P53675;A0A087WX41;K7EJJ5;J3KSQ2;J3QL20;J3KRF5;F5H5N6;A0A087WV74;A0A087WXH4	Clathrin heavy chain;Clathrin heavy chain 1	CLTC	+	+	+						grey	1282	0.1783
I3L1P8;Q02978;Q02978-2	Mitochondrial 2-oxoglutarate/malate carrier protein	SLC25A11		+	+						blue	1283	0.1782
P00533;Q504U8;E9PFD7;P00533-4;P00533-3;P00533-2;C9JYS6;A0A1W2PRR9	Epidermal growth factor receptor;Receptor protein-tyrosine kinase	EGFR	+	+	+						blue	1284	0.1765
Q5TB53;Q9HD45	Transmembrane 9 superfamily member 3	TM9SF3	+	+	+						turquoise	1285	0.1741
Q14165;F5H1S8;H0YG07;F5GX14	Malectin	MLEC	+	+	+						blue	1286	0.1731
O75083;D6RD66;O75083-3	WD repeat-containing protein 1	WDR1	+	+	+						purple	1287	0.173
X6RJP6;P37802;P37802-2	Transgelin-2	TAGLN2	+	+	+						darkred	1288	0.1727
Q14624	Inter-alpha-trypsin inhibitor heavy chain H4;70 kDa inter-alpha-trypsin inhibitor heavy chain H4;35 kDa inter-alpha-trypsin inhibitor heavy chain H4	ITIH4	+	+	+						blue	1289	0.1714
Q9H4G4;Q5VZR0;A0A087WUM5;A0A088AWP7	Golgi-associated plant pathogenesis-related protein 1	GLIPR2	+	+	+						yellow	1290	0.1711
P01024;M0QYC8;M0QXZ3;M0R0Q9;O95568	Complement C3;Complement C3 beta chain;C3-beta-c;Complement C3 alpha chain;C3a anaphylatoxin;Acylation stimulating protein;Complement C3b alpha chain;Complement C3c alpha chain fragment 1;Complement C3dg fragment;Complement C3g fragment;Complement C3d fragment;Complement C3f fragment;Complement C3c alpha chain fragment 2	C3	+	+	+						darkgreen	1291	0.1703
A6NC48;Q10588;Q10588-2;H0Y984;H0Y8G4;H0Y9Q9	ADP-ribosyl cyclase/cyclic ADP-ribose hydrolase 2	BST1	+	+	+						brown	1292	0.1699
A0A024R571;Q9H4M9;C9JC03;C9J2Z4;C9JIJ3;C9IZH1;C9JDQ8	EH domain-containing protein 1	EHD1	+	+	+						grey	1293	0.1699
P02787;F8WCI6;H7C5E8;C9JB55;C9JVG0;F8WC57;F8WEK9;CON__Q2HJF0	Serotransferrin	TF	+	+	+						green	1294	0.1672
Q5Y7A7;P01912	HLA class II histocompatibility antigen, DRB1-13 beta chain;HLA class II histocompatibility antigen, DRB1-3 chain	HLA-DRB1	+	+	+						green	1295	0.1669
B1AN99;P35030-5;P35030-3;P35030-2;P35030-4;P35030	Trypsin-3	PRSS3	+	+	+						cyan	1296	0.1667
Q14118	Dystroglycan;Alpha-dystroglycan;Beta-dystroglycan	DAG1	+	+	+						blue	1297	0.1646
P05783;F8VZY9;CON__H-INV:HIT000015463	Keratin, type I cytoskeletal 18	KRT18	+	+	+						green	1298	0.1643
P07355;P07355-2;H0YN42;H0YMU9;H0YMD0;A6NMY6;H0YM50;H0YKS4;H0YMM1;H0YNP5;H0YMT9;H0YKX9;H0YLV6;H0YKZ7;H0YN28;H0YL33;H0YMW4;H0YKL9;H0YKV8;H0YNA0;H0YMD9;H0YNB8;H0YKN4;H0YN52;H0YLE2	Annexin A2;Annexin;Putative annexin A2-like protein	ANXA2;ANXA2P2	+	+	+						green	1299	0.1643
Q96RD7-2;Q96RD7	Pannexin-1	PANX1	+	+	+						turquoise	1300	0.1643
P98095;P98095-2	Fibulin-2	FBLN2	+	+	+						lightgreen	1301	0.1628
A0A3B3ISJ1;A0A0S2Z4L3;P07225;G5E9F8;A0A3B3IRK9;A0A3B3IUA6;H7BXT0;C9K0R0	Vitamin K-dependent protein S	PROS1	+	+	+						pink	1302	0.1624
P25445-6;P25445	Tumor necrosis factor receptor superfamily member 6	FAS	+	+	+						black	1303	0.1618
P68400;Q8NEV1;E7EU96;A0A2R8YD58;A0A2R8YF43;A0A2R8Y5A0;A0A2R8Y4H0;A0A2R8YFU2;A0A2R8YDP2;A0A2R8Y4D6;V9GYA2;P68400-2;A0A2R8YEW1;A0A2R8YDY7;A0A087WY74;A0A2R8YCK2;H3BSA1;H3BNI9;P19784;V9GY80	Casein kinase II subunit alpha;Casein kinase II subunit alpha 3	CSNK2A1;CSNK2A3	+	+	+						cyan	1304	0.1609
A0A024R4M0;P46781;B5MCT8;C9JM19;F2Z3C0;A8MXK4	40S ribosomal protein S9	RPS9	+	+	+						grey	1305	0.1609
O43155	Leucine-rich repeat transmembrane protein FLRT2	FLRT2	+	+	+						purple	1306	0.1603
A0A096LPE2;P35542	Serum amyloid A-4 protein	SAA2-SAA4;SAA4	+	+	+						grey	1307	0.1595
Q969E2-2;Q969E2	Secretory carrier-associated membrane protein 4	SCAMP4	+	+	+						turquoise	1308	0.159
P01624	Ig kappa chain V-III region POM		+	+	+						darkgreen	1309	0.1585
P01601	Ig kappa chain V-I region HK101		+	+	+						darkgreen	1310	0.1574
P20851;P20851-2;Q5VVQ7	C4b-binding protein beta chain	C4BPB	+	+	+						greenyellow	1311	0.1573
D6RDX7;Q6PCB8-2;Q6PCB8	Embigin	EMB	+	+	+						red	1312	0.156
P00742;Q5JVE8;B7ZBK1	Coagulation factor X;Factor X light chain;Factor X heavy chain;Activated factor Xa heavy chain	F10	+	+	+						darkgreen	1313	0.1545
H7BZJ3		PDIA3	+	+	+						yellow	1314	0.1543
P52209-2;P52209;K7EMN2;K7EM49;K7EPF6;K7ELN9	6-phosphogluconate dehydrogenase, decarboxylating	PGD	+	+	+						white	1315	0.1536
Q9Y490	Talin-1	TLN1	+	+	+						tan	1316	0.1523
D6RGG3;Q99715;Q99715-4;A0A087X0A8;Q99715-2;H0Y4P7;H0Y991	Collagen alpha-1(XII) chain	COL12A1	+	+	+						grey	1317	0.1519
P02763	Alpha-1-acid glycoprotein 1	ORM1	+	+	+						green	1318	0.1517
P29992;K7EL62;O95837;A0A087WVZ3	Guanine nucleotide-binding protein subunit alpha-11	GNA11	+	+	+						black	1319	0.1513
Q4KMP7;H3BSE1	TBC1 domain family member 10B	TBC1D10B	+	+	+						blue	1320	0.1503
B1AK87;B1AK88;P47756-2;P47756;B1AK85	F-actin-capping protein subunit beta	CAPZB	+	+	+						cyan	1321	0.1487
P01009;P01009-2;P01009-3	Alpha-1-antitrypsin;Short peptide from AAT	SERPINA1	+	+	+						darkgreen	1322	0.1484
P21333-2;P21333;Q60FE5;A0A087WWY3;F8WE98;H0Y5C6;H0Y5F3;H7C2E7	Filamin-A	FLNA	+	+	+						greenyellow	1323	0.1476
P49755;G3V2K7	Transmembrane emp24 domain-containing protein 10	TMED10	+	+	+						magenta	1324	0.1457
Q9HBI1-3;Q9HBI1;Q9HBI1-2;B0QYP8	Beta-parvin	PARVB	+	+	+						yellow	1325	0.1448
P04004;H0YJW9;F5GX75	Vitronectin;Vitronectin V65 subunit;Vitronectin V10 subunit;Somatomedin-B	VTN	+	+	+						green	1326	0.1444
P16050;P16050-2;I3L175	Arachidonate 15-lipoxygenase	ALOX15	+	+	+						greenyellow	1327	0.144
Q92542-2;Q92542;H0Y6T7;Q5T205;H0Y3Z4;Q5T209	Nicastrin	NCSTN	+	+	+						turquoise	1328	0.1439
Q6UWP8-2	Suprabasin	SBSN	+	+	+						turquoise	1329	0.143
P50995-2;P50995;H0Y6E1;E5RIN3	Annexin A11	ANXA11	+	+	+						magenta	1330	0.1427
G3V3U4;G3V3I1;G3V295;G3V5Z7;P60900;P60900-2;G3V4S5;G3V2S7	Proteasome subunit alpha type;Proteasome subunit alpha type-6	PSMA6	+	+	+						royalblue	1331	0.1413
Q02878;F8VR69;F8VZ45;U3KQR5	60S ribosomal protein L6	RPL6	+	+	+						lightgreen	1332	0.1407
P05388;F8VW21;F8VU65;F8VWS0;P05388-2;F8VPE8;G3V210;F8VZS0;Q8NHW5;F8VS58;F8VQY6;F8VRK7;F8VWV4;F8W1K8	60S acidic ribosomal protein P0;60S acidic ribosomal protein P0-like	RPLP0;RPLP0P6	+	+	+						green	1333	0.1403
B0QYF8;P02144;Q8WVH6;F2Z2F1;B0QYF7;F2Z337	Myoglobin	MB	+	+	+						brown	1334	0.1402
P04196	Histidine-rich glycoprotein	HRG	+	+	+						green	1335	0.1401
A0A087X296;P23219-4;P23219-3;P23219-2;P23219;P23219-6;P23219-5;A0A2R8YDM0;X6RJD6	Prostaglandin G/H synthase 1	PTGS1	+	+	+						grey	1336	0.1393
P02760;S4R3Y4;S4R471	Protein AMBP;Alpha-1-microglobulin;Inter-alpha-trypsin inhibitor light chain;Trypstatin	AMBP	+	+	+						green	1337	0.1389
P53985;Q5T8R5;P53985-2;Q5T8R3	Monocarboxylate transporter 1	SLC16A1	+	+	+						white	1338	0.1384
P35221-2;P35221;G3XAM7;P35221-3;E5RIB1;E5RG03;E5RGY6;P26232-4;P26232-6;A0A0A0MRI5;E5RJL0;E5RIE0;E5RHV7;A0A0A0MTJ6;E5RJ41;H0YBB8;E5RGD2;E5RJP7;E5RGG4;E5RJZ2;E5RFM5;E5RFM3;E5RFG3;E5RHJ5;E5RGU3;A0A087WZL6;E5RIT8;E5RGS1;E5RJ43;E5RFK9	Catenin alpha-1	CTNNA1	+	+	+						lightgrey	1339	0.1372
Q8WWI5-3;Q8WWI5-2;Q8WWI5	Choline transporter-like protein 1	SLC44A1	+	+	+						turquoise	1340	0.1351
F5GZS6;J3KPF3;P08195-2;P08195-3;P08195;P08195-4;F5GZI0;H0YFS2;F5H0E2;F5H867;H0YFX4;F5GZR9	4F2 cell-surface antigen heavy chain	SLC3A2	+	+	+						red	1341	0.1344
CON__A3EZ82;Q6E0U4-7;Q6E0U4-3;Q6E0U4-5;Q6E0U4-6;Q6E0U4-4;Q6E0U4-16;Q6E0U4-2;Q6E0U4	Dermokine	DMKN	+	+	+						brown	1342	0.1341
P55056	Apolipoprotein C-IV	APOC4	+	+	+						darkorange	1343	0.1326
Q8IWA5-3;Q8IWA5;Q8IWA5-2;K7ESF5;K7EMN3;F5H571;K7EPV6;K7ESP7	Choline transporter-like protein 2	SLC44A2	+	+	+						turquoise	1344	0.1319
P05160;A0A3B3IS66	Coagulation factor XIII B chain	F13B	+	+	+						green	1345	0.1315
P07996;P07996-2;CON__Q28194;A8MZG1	Thrombospondin-1	THBS1	+	+	+						green	1346	0.1309
P04920-2;P04920-3;P04920;C9J722;C9J035;C9J9M9;C9J459;C9JVC2	Anion exchange protein 2	SLC4A2	+	+	+						green	1347	0.1285
P15924;P15924-3;P15924-2	Desmoplakin	DSP	+	+	+						royalblue	1348	0.1277
Q8N392-2;Q8N392	Rho GTPase-activating protein 18	ARHGAP18	+	+	+						turquoise	1349	0.127
Q13790	Apolipoprotein F	APOF	+	+	+						blue	1350	0.1267
Q9UBU3-4;Q9UBU3-3;Q9UBU3-2;Q9UBU3;Q9UBU3-5;Q9UBU3-6	Appetite-regulating hormone;Ghrelin-27;Ghrelin-28;Obestatin	GHRL	+	+	+						yellow	1351	0.1266
Q4KMQ2-3;Q4KMQ2;Q4KMQ2-2;Q4KMQ2-4	Anoctamin-6	ANO6	+	+	+						blue	1352	0.1265
A6NGH7	Coiled-coil domain-containing protein 160	CCDC160	+	+	+						brown	1353	0.1261
CON__Q3KNV1;P08729;CON__P08729;CON__Q9DCV7;A0A1W2PRP1	Keratin, type II cytoskeletal 7	KRT7	+	+	+						black	1354	0.1261
P27105;P27105-2;F8VSL7	Erythrocyte band 7 integral membrane protein	STOM	+	+	+						black	1355	0.1254
P08574	Cytochrome c1, heme protein, mitochondrial	CYC1	+	+	+						darkturquoise	1356	0.1249
Q6UWP8;K7ESC4	Suprabasin	SBSN	+	+	+						turquoise	1357	0.1243
M0R061;M0QXB4;O14579-3;O14579-2;O14579	Coatomer subunit epsilon	COPE		+	+						orange	1358	0.1236
O00592-2;O00592	Podocalyxin	PODXL	+	+	+						lightcyan	1359	0.1221
A0A2R8YDT1;P15104	Glutamine synthetase	GLUL	+	+	+						cyan	1360	0.1211
P04430	Ig kappa chain V-I region BAN		+	+	+						green	1361	0.1195
P21796;C9JI87	Voltage-dependent anion-selective channel protein 1	VDAC1	+	+	+						greenyellow	1362	0.1183
CON__P15636			+	+	+						brown	1363	0.1164
P35222;A0A2R8Y804;A0A2R8YCH5;A0A2R8Y543;A0A2R8Y5A3;A0A2R8Y750;B4DGU4;A0A2R8Y7Z0;A0A2R8Y5C3;A0A2R8Y5Z1;A0A2R8Y6G0;A0A2R8Y815;A0A2R8YG06;E7EMJ5;E7EV28;E9PDF9;C9IZ65	Catenin beta-1	CTNNB1	+	+	+						brown	1364	0.115
E9PSH3;A8MVV6;E9PN41;E9PPX8;J3KQ42;O14817	Tetraspanin;Tetraspanin-4	TSPAN4	+	+	+						brown	1365	0.1143
Q5VT79;B4DTF2;A0A075B752;P13928;A0A087WTN9;A0A087WUP0;P13928-3;Q5VT79-2;A0A075B765;P13928-2	Annexin A8-like protein 2;Annexin;Annexin A8	ANXA8L2;ANXA8L1;ANXA8	+	+	+						turquoise	1366	0.1137
O60716;O60716-17;O60716-18;O60716-5;O60716-2;O60716-3;O60716-13;O60716-9;O60716-10;O60716-21;O60716-19;O60716-11;C9JZR2;O60716-8;O60716-15;O60716-6;O60716-4;O60716-12;O60716-14;O60716-7;O60716-24;O60716-23;O60716-22;O60716-20;O60716-16;O60716-29;O60716-27;O60716-26;O60716-25;O60716-32;O60716-31;O60716-30;O60716-28;H0YC95;E9PKY0;E9PRE2	Catenin delta-1	CTNND1	+	+	+						brown	1367	0.1129
B4DQI4;Q96IU4;F8W9U3	Alpha/beta hydrolase domain-containing protein 14B	ABHD14B	+	+	+						cyan	1368	0.1128
P00558;P07205	Phosphoglycerate kinase 1	PGK1	+	+	+						darkgreen	1369	0.1123
O43570;O43570-2;B3KUB4	Carbonic anhydrase 12	CA12	+	+	+						purple	1370	0.112
F8W914;Q9NQC3-2;Q9NQC3-5;H7C106;A0A0U1RQR6	Reticulon;Reticulon-4	RTN4	+	+	+						red	1371	0.1116
P01008;Q8TCE1	Antithrombin-III	SERPINC1	+	+	+						darkgreen	1372	0.1115
S4R3Z2;S4R3D5;H0Y804;B4DK69;A0A0A0MSS8;P42330-2;Q04828;P52895;P42330		AKR1C3		+	+						tan	1373	0.1091
A0A024R6I7;A0A0G2JRN3;G3V2B9;G3V544;G3V5R8;G3V387;A0A0B4J278;A0A0G2JPK4;P20848		SERPINA1	+	+	+						grey	1374	0.1086
J3QLE5;P14678-2;P63162;P14678;P63162-2;P14678-3;J3KRY3;S4R3P3	Small nuclear ribonucleoprotein-associated proteins B and B;Small nuclear ribonucleoprotein-associated protein N	SNRPN;SNRPB	+	+	+						darkgrey	1375	0.1064
O95445	Apolipoprotein M	APOM	+	+	+						blue	1376	0.106
P11226	Mannose-binding protein C	MBL2	+	+	+						salmon	1377	0.1046
Q6P9B6;H3BUB0;H3BM75	TLD domain-containing protein 1	TLDC1		+	+						turquoise	1378	0.1038
P49184;A6QRJ0;Q5HY40	Deoxyribonuclease-1-like 1	DNASE1L1	+	+	+						magenta	1379	0.1035
O43707;O43707-2;F5GXS2;O43707-3;H7C144;K7EJH8;K7EP19;D6RH00;M0QZQ3;C9JY79;Q9H254-2;Q9H254-4;Q9H254	Alpha-actinin-4	ACTN4	+	+	+						purple	1380	0.1028
F5H8B0;P08709-2;P08709	Coagulation factor VII;Factor VII light chain;Factor VII heavy chain	F7	+	+	+						red	1381	0.1022
A8MUD9;P18124;C9JIJ5;C9JZ88	60S ribosomal protein L7	RPL7	+	+	+						brown	1382	0.1018
A0A0G2JNW7;Q9Y666;A0A0U1RR18;A0A0G2JQE3;H0YB78;Q9Y666-2;Q9H2X9-2;Q9H2X9	Solute carrier family 12 member 7	SLC12A7		+	+						pink	1383	0.1005
P07384;E9PL37;E9PRM1;E9PLX0;E9PJJ3;E9PLC9;E9PMC6;E9PJA6;E9PSA6;E9PQB3;E9PIA9	Calpain-1 catalytic subunit	CAPN1	+	+	+						green	1384	0.0994
Q96QK1;I3L4S0;A0A1W2PP10;A0A3B3ITD4	Vacuolar protein sorting-associated protein 35	VPS35	+	+	+						turquoise	1385	0.0985
P01037;P01036	Cystatin-SN;Cystatin-S	CST1;CST4	+	+	+						darkgreen	1386	0.0983
A0A075B6K4		IGLV3-10	+	+	+						grey	1387	0.0971
P81605;P81605-2	Dermcidin;Survival-promoting peptide;DCD-1	DCD	+	+	+						lightgreen	1388	0.0945
Q92896;Q92896-3;Q92896-2;H3BM42;H3BQT1;H3BQU9	Golgi apparatus protein 1	GLG1	+	+	+						turquoise	1389	0.0942
Q16658;C9JPH9;C9JFC0;A0A0A0MSB2	Fascin	FSCN1	+	+	+						blue	1390	0.0935
CON__Q7Z794;Q7Z794	Keratin, type II cytoskeletal 1b	KRT77	+	+	+						red	1391	0.0935
Q13162;H7C3T4;A6NJJ0;A6NG45	Peroxiredoxin-4	PRDX4	+	+	+						lightyellow	1392	0.0927
Q06124-2;Q06124;A0A0U1RRI0;Q06124-3;H0YF12;A0A1W2PPU4	Tyrosine-protein phosphatase non-receptor type 11	PTPN11		+	+						blue	1393	0.0916
P62330	ADP-ribosylation factor 6	ARF6	+	+	+						yellow	1394	0.0916
P01764	Ig heavy chain V-III region 23	IGHV3-23	+	+	+						green	1395	0.0899
CON__P00761			+	+	+						brown	1396	0.0889
Q8N126-3;Q8N126;Q8N126-2;A0A0C4DG09	Cell adhesion molecule 3	CADM3	+	+	+						turquoise	1397	0.0882
P12955-3;P12955-2;P12955;V9GYE4	Xaa-Pro dipeptidase	PEPD		+	+						salmon	1398	0.0877
P61026	Ras-related protein Rab-10	RAB10	+	+	+						blue	1399	0.087
P20618	Proteasome subunit beta type-1	PSMB1	+	+	+						greenyellow	1400	0.0867
Q15363;F5GX39;E7EQ72	Transmembrane emp24 domain-containing protein 2	TMED2	+	+	+						blue	1401	0.0863
Q9Y6A9;C9JBL1;X6R2S6	Signal peptidase complex subunit 1	SPCS1		+	+						tan	1402	0.0863
P50148;B1AM21	Guanine nucleotide-binding protein G(q) subunit alpha	GNAQ	+	+	+						magenta	1403	0.0863
M0R2A0;Q5UCC4-2;Q5UCC4	ER membrane protein complex subunit 10	EMC10	+	+	+						orange	1404	0.0839
O95373;E9PLB2	Importin-7	IPO7	+	+	+						blue	1405	0.0835
CON__P02676			+	+	+						brown	1406	0.0831
Q7Z5P9-2;Q7Z5P9	Mucin-19	MUC19	+	+	+						turquoise	1407	0.0829
P12931;P12931-2;H2E272;H7C3Z8;H7C074;P42685-2;Q9H3Y6;P42685;Q04912-7;Q04912-2;Q04912	Proto-oncogene tyrosine-protein kinase Src	SRC	+	+	+						salmon	1408	0.0814
Q96S97;C9JZL8;C9J5M0;C9JC07;C9JJV6	Myeloid-associated differentiation marker	MYADM	+	+	+						turquoise	1409	0.0812
CON__P02768-1;P02768;A0A0C4DGB6;B7WNR0;H0YA55;D6RHD5;C9JKR2;P02768-2;A0A087WWT3;P02768-3;H7C013	Serum albumin	ALB	+	+	+						brown	1410	0.08
P09525;Q6P452;B4E1S2	Annexin A4;Annexin	ANXA4	+	+	+						darkturquoise	1411	0.078
P06744-2;P06744;A0A2U3TZU2;A0A0A0MTS2;K7EQ48;A0A2R8Y6C7;A0A0J9YYH3;A0A0J9YX90;A0A0J9YXP8;K7ERC6;K7EPY4;K7ENA0;K7EIL4;K7ESF4;A0A0J9YXM3;K7EP41;K7ELR7;A0A2R8YF08;K7ERK8;A0A0J9YXH9;A0A0J9YYI8	Glucose-6-phosphate isomerase	GPI	+	+	+						grey	1412	0.0765
K7N7A8;P29972;P29972-4;P29972-2;P29972-3	Aquaporin-1	AQP1	+	+	+						orange	1413	0.0746
P26038	Moesin	MSN	+	+	+						black	1414	0.0726
Q9UQB8-3;Q9UQB8-5;Q9UQB8-4;Q9UQB8-6;Q9UQB8-2;Q9UQB8;I3L3C5	Brain-specific angiogenesis inhibitor 1-associated protein 2	BAIAP2	+	+	+						tan	1415	0.0725
P09543-2;P09543;K7ERC4;K7EN66;C9K0L8;K7ERZ0	2,3-cyclic-nucleotide 3-phosphodiesterase	CNP	+	+	+						darkturquoise	1416	0.0724
A0A0G2JSC0;A0A0G2JS06;A0A087WSX0		IGLV5-45	+	+	+						pink	1417	0.0722
P04179;F5H4R2;F5GYZ5;P04179-4;F5H3C5;P04179-2;P04179-3;G8JLJ2;G5E9P6;F5GXZ9	Superoxide dismutase [Mn], mitochondrial	SOD2	+	+	+						green	1418	0.0709
P63092;P63092-4;Q5JWF2;S4R3E3;A0A0A0MR13;Q5JWE9;S4R3V9;Q5JWD1;H0Y7E8;P38405;P38405-2;K7EQ80;K7EPE2	Guanine nucleotide-binding protein G(s) subunit alpha isoforms short;Guanine nucleotide-binding protein G(s) subunit alpha isoforms XLas	GNAS	+	+	+						lightgreen	1419	0.0708
Q14344;Q14344-2;E9PC54;Q03113-3;Q03113-2;Q03113	Guanine nucleotide-binding protein subunit alpha-13	GNA13	+	+	+						blue	1420	0.0697
O14880;Q5VV89;Q5VV87	Microsomal glutathione S-transferase 3	MGST3	+	+	+						lightcyan	1421	0.0696
A0A182DWH4			+	+	+						pink	1422	0.0694
Q08499-7;Q08499-12;Q08499-6;A0A1W2PQN6;A0A087WSZ7;A0A1B0GW84;Q08499-3;Q08499-2;Q08499-10;Q08499-9;Q08499-11;Q08499	cAMP-specific 3,5-cyclic phosphodiesterase 4D	PDE4D	+	+	+						blue	1423	0.067
P01602	Ig kappa chain V-I region HK102	IGKV1-5	+	+	+						darkgreen	1424	0.067
A8MZ84;A0A0G2JNK8;A0A0G2JMI0;A0A0G2JNU6;A0A140T8W3;D3YTC8;A0A0G2JQ50;A0A0G2JP18;A0A0G2JLV7;Q6GTX8-3;Q6GTX8-2;Q6GTX8	Leukocyte-associated immunoglobulin-like receptor 1	LAIR1	+	+	+						pink	1425	0.0669
P40261	Nicotinamide N-methyltransferase	NNMT	+	+	+						darkred	1426	0.0631
J3KSN0;J3QQU6;J3QKK2;J3KTR4;Q8WVN6	Secreted and transmembrane protein 1	SECTM1	+	+	+						darkgrey	1427	0.0621
Q99805	Transmembrane 9 superfamily member 2	TM9SF2	+	+	+						turquoise	1428	0.061
O00560;O00560-3	Syntenin-1	SDCBP	+	+	+						lightcyan	1429	0.0602
Q92692-2;K7EKE8	Nectin-2	PVRL2	+	+	+						turquoise	1430	0.0594
Q8WUT4	Leucine-rich repeat neuronal protein 4	LRRN4	+	+	+						turquoise	1431	0.0588
P23634;P23634-7;P23634-8;P23634-6;P23634-5;P23634-4;P23634-3;P23634-2;Q16720-2;Q16720;Q16720-4;Q16720-5;Q16720-3;Q16720-6;Q16720-7;Q16720-8;Q01814-3;Q01814-7;A0A2U3U055;A0A2U3TZI3;Q01814-2;Q01814-4;H7BY13;H7BZS8;H0YDG5	Plasma membrane calcium-transporting ATPase 4	ATP2B4	+	+	+						greenyellow	1432	0.057
G3XAK1;P26927;Q2TV78;H7C0F8;Q2TV78-2	Hepatocyte growth factor-like protein;Hepatocyte growth factor-like protein alpha chain;Hepatocyte growth factor-like protein beta chain;Putative macrophage stimulating 1-like protein	MST1;MST1L	+	+	+						lightgrey	1433	0.0563
P25311;C9JEV0;H7BZJ8	Zinc-alpha-2-glycoprotein	AZGP1	+	+	+						black	1434	0.0541
Q9Y277;Q9Y277-2;E5RHE1;E5RK27;E5RFP6;E5RJN6;E5RHZ6	Voltage-dependent anion-selective channel protein 3	VDAC3	+	+	+						tan	1435	0.054
P01714	Ig lambda chain V-III region SH		+	+	+						darkgreen	1436	0.0535
P23526-2;P23526	Adenosylhomocysteinase	AHCY	+	+	+						greenyellow	1437	0.0532
Q32P28-4;Q32P28;Q32P28-3;E2QRI1;H7C2W6;Q32P28-2	Prolyl 3-hydroxylase 1	LEPRE1	+	+	+						blue	1438	0.0532
O00161;H3BM38;O00161-2;H3BNE1;H3BR18;H3BPJ0;H3BV99;H3BP15;H3BQY9;H3BNG6;H3BU94;H3BR99	Synaptosomal-associated protein 23;Synaptosomal-associated protein	SNAP23	+	+	+						orange	1439	0.053
A0A0B4J1V2;A0A0B4J2B6		IGHV2-26	+	+	+						pink	1440	0.0524
P20073-2;P20073	Annexin A7	ANXA7	+	+	+						royalblue	1441	0.0507
C9J363;Q9BUL8;C9J5C3;C9J6F3;H7C5M9;C9JSA3;C9JND6	Programmed cell death protein 10	PDCD10	+	+	+						brown	1442	0.0494
H0YMG7;O94788;O94788-4;O94788-3;O94788-2;H0YKL3	Retinal dehydrogenase 2	ALDH1A2	+	+	+						lightcyan	1443	0.0494
P51148;P51148-2;K7ERI8;K7ERQ8;F8VVK3;K7ENY4;F8VVZ0;F8VUA5;F8VWU4;K7EIP6;F8WCY6;F8WD79;F8VPW9;F8VSF8;F8VWZ7	Ras-related protein Rab-5C	RAB5C	+	+	+						magenta	1444	0.0483
O14791;O14791-2;O14791-3;B1AH96;B1AH94;B1AH95;F8WCH3;O95236-3;O95236-2;O95236	Apolipoprotein L1	APOL1	+	+	+						lightcyan	1445	0.0481
P22676;H3BN14;H3BMN5;A6NER6	Calretinin	CALB2	+	+	+						greenyellow	1446	0.0475
P20020-6;P20020;P20020-4;P20020-1;P20020-5;P20020-2;E7ERY9;A0A0U1RQU3;H0YHH6;F8W1V5;A0A2R8Y535	Plasma membrane calcium-transporting ATPase 1;Calcium-transporting ATPase	ATP2B1	+	+	+						royalblue	1447	0.0466
P08185;G3V4V7;G3V350	Corticosteroid-binding globulin	SERPINA6	+	+	+						green	1448	0.0465
M0R1L2;O95336	6-phosphogluconolactonase	PGLS		+	+						orange	1449	0.0448
P27487;F8WE17;F8WBB6;H7C1N5	Dipeptidyl peptidase 4;Dipeptidyl peptidase 4 membrane form;Dipeptidyl peptidase 4 soluble form	DPP4	+	+	+						black	1450	0.0448
P68036-2;P68036;P68036-3;A0A1B0GUS4	Ubiquitin-conjugating enzyme E2 L3	UBE2L3	+	+	+						blue	1451	0.0448
Q9UBV8	Peflin	PEF1	+	+	+						yellow	1452	0.0442
P48426-2;P48426;H7BXS3;S4R320	Phosphatidylinositol 5-phosphate 4-kinase type-2 alpha	PIP4K2A	+	+	+						magenta	1453	0.0428
A0A087X0S5;P12109	Collagen alpha-1(VI) chain	COL6A1	+	+	+						grey	1454	0.0428
P08238;Q58FF7	Heat shock protein HSP 90-beta	HSP90AB1	+	+	+						green	1455	0.0413
P22735;H0YN27;P22735-2;H0YMQ8;H0YNM4;H0YLJ6;H0YKI6;H0YLT9	Protein-glutamine gamma-glutamyltransferase K	TGM1	+	+	+						greenyellow	1456	0.041
E7ET49;Q8NCG7-2;Q8NCG7-4;Q8NCG7	Sn1-specific diacylglycerol lipase beta	DAGLB		+	+						midnightblue	1457	0.0396
Q9NV96-3;Q9NV96-2;Q9NV96;E5RG19;Q3MIR4	Cell cycle control protein 50A	TMEM30A	+	+	+						yellow	1458	0.0394
P30041	Peroxiredoxin-6	PRDX6	+	+	+						black	1459	0.0393
P40189-3;P40189;D6RH03;P40189-2	Interleukin-6 receptor subunit beta	IL6ST	+	+	+						darkred	1460	0.039
Q9Y376;A0A087X0K1;B7ZBJ4;Q5TAW7;Q9H9S4	Calcium-binding protein 39	CAB39	+	+	+						tan	1461	0.0386
P68363;P68363-2;C9JDS9	Tubulin alpha-1B chain	TUBA1B	+	+	+						blue	1462	0.0374
B4DNJ1;B4DN26;E7ESF4;P00750-4;P00750-3;P00750	Tissue-type plasminogen activator;Tissue-type plasminogen activator chain A;Tissue-type plasminogen activator chain B	PLAT	+	+	+						cyan	1463	0.0374
E5RFZ8;E5RGA7;E5RJ40;E5RJG5;E5RIP4;Q15043-2;Q15043-3;Q15043	Zinc transporter ZIP14	SLC39A14	+	+	+						red	1464	0.0364
B5MBZ8;C9JD73;C9J177;H7C003;Q15435-5;Q15435-4;Q15435-3;Q15435-2;Q15435	Protein phosphatase 1 regulatory subunit 7	PPP1R7		+	+						cyan	1465	0.0353
O75369-2;O75369-9;O75369;O75369-8;O75369-6;O75369-3;E7EN95;O75369-5;O75369-4;O75369-7;H7C5L4;A0A0A0MT44;A0A0C4DGA1	Filamin-B	FLNB	+	+	+						greenyellow	1466	0.0351
Q5IJ48-3;Q5IJ48-2;Q5IJ48	Protein crumbs homolog 2	CRB2	+	+	+						turquoise	1467	0.0348
A0A0A0MR02;P45880-2;P45880;P45880-1;Q5JSD2;Q5JSD1;A2A3S1	Voltage-dependent anion-selective channel protein 2	VDAC2	+	+	+						grey	1468	0.0335
A0A0A0MTH3;Q13418;Q13418-2;Q13418-3;A0A087WWY6	Integrin-linked protein kinase	ILK	+	+	+						grey	1469	0.0326
P61626;F8VV32;A0A0B4J259	Lysozyme C;Lysozyme	LYZ	+	+	+						lightyellow	1470	0.0325
P0C0L5;A0A3B3ISA6	Complement C4-B;Complement C4 beta chain;Complement C4-B alpha chain;C4a anaphylatoxin;C4b-B;C4d-B;Complement C4 gamma chain	C4B	+	+	+						salmon	1471	0.0322
Q9BTV4;V9GY05	Transmembrane protein 43	TMEM43	+	+	+						yellow	1472	0.0315
E7EQR4;P15311;A0A2R8Y5P0;E9PNP4	Ezrin	EZR	+	+	+						midnightblue	1473	0.0309
P61224;P61224-3;F5H7Y6;E7ESV4;A6NIZ1;P61224-2;F5GX62;F5H004;P61224-4;F5H6R7;F5GYB5;F5H4H0;F5H0B7;F5H500;F5H491;F5GWU8;F5H077;F5GYH7;F8WBC0	Ras-related protein Rap-1b;Ras-related protein Rap-1b-like protein	RAP1B	+	+	+						blue	1474	0.0306
P68871;A0A2R8Y7R2;F8W6P5;A0A0J9YWK4	Hemoglobin subunit beta;LVV-hemorphin-7;Spinorphin	HBB	+	+	+						lightyellow	1475	0.0305
CON__Q32PJ2			+	+	+						darkgreen	1476	0.0304
P11279;P11279-2	Lysosome-associated membrane glycoprotein 1	LAMP1	+	+	+						salmon	1477	0.0299
A0A075B6K5		IGLV3-9	+	+	+						grey	1478	0.0283
P07858;R4GMQ5	Cathepsin B;Cathepsin B light chain;Cathepsin B heavy chain	CTSB	+	+	+						green	1479	0.0278
P46109	Crk-like protein	CRKL	+	+	+						magenta	1480	0.0277
Q9UNN8;A0A0U1RQQ4;A0A0U1RRC4	Endothelial protein C receptor	PROCR	+	+	+						tan	1481	0.0275
Q9BXN1;Q5TBF2	Asporin	ASPN		+	+						yellow	1482	0.0264
Q86UE4	Protein LYRIC	MTDH	+	+	+						turquoise	1483	0.0252
F6SDV2;Q9GZM7;Q9GZM7-3;Q9GZM7-2	Tubulointerstitial nephritis antigen-like	TINAGL1		+	+						red	1484	0.0245
F8VPD4;P27708;H7C3Z5;H7BZB3;H7C2E4	CAD protein;Glutamine-dependent carbamoyl-phosphate synthase;Aspartate carbamoyltransferase;Dihydroorotase	CAD		+	+						red	1485	0.0224
P12814;P12814-3;P12814-2;P12814-4;H9KV75;G3V2N5;H7C5W8;G3V2W4;H0YJW3;H0YJ11;G3V2X9;G3V5M4;G3V2E8;G3V380	Alpha-actinin-1	ACTN1	+	+	+						salmon	1486	0.0219
F8VNT9;F8VV56;F8W022;F8VWK8;P08962-3;P08962-2;P08962	Tetraspanin;CD63 antigen	CD63	+	+	+						red	1487	0.0218
Q9NRW1;Q9NRW1-2;J3KR73;C9JU14;P20340-4;P20340-2;P20340;C9JB90;C9J0I2;Q53S08;Q14964;Q9H0N0	Ras-related protein Rab-6B	RAB6B	+	+	+						yellow	1488	0.0215
P02790;Q9BS19	Hemopexin	HPX	+	+	+						green	1489	0.0213
Q02747	Guanylin;HMW-guanylin;Guanylin	GUCA2A	+	+	+						lightgreen	1490	0.0204
P48643;E7ENZ3;B7ZAR1;E9PCA1;P48643-2;D6RIZ7	T-complex protein 1 subunit epsilon	CCT5		+	+						magenta	1491	0.0204
P29622	Kallistatin	SERPINA4	+	+	+						black	1492	0.0187
P13804-2;P13804;H0YK49;H0YL12;H0YNX6;H0YLU7;H0YKF0;H0YM12;H0YL83	Electron transfer flavoprotein subunit alpha, mitochondrial	ETFA	+	+	+						royalblue	1493	0.0179
E5RJR5;P63208;E5RGM3;E7ERH2;F8W8N3;P63208-2	S-phase kinase-associated protein 1	SKP1	+	+	+						midnightblue	1494	0.0173
P27338;P27338-2	Amine oxidase [flavin-containing] B	MAOB	+	+	+						black	1495	0.017
H0YAC1;P03952;E9PBC5;C9JCT1;C9J075	Plasma kallikrein;Plasma kallikrein heavy chain;Plasma kallikrein light chain	KLKB1	+	+	+						lightgrey	1496	0.0165
P02647;F8W696	Apolipoprotein A-I;Proapolipoprotein A-I;Truncated apolipoprotein A-I	APOA1	+	+	+						green	1497	0.016
X6R8F3;P80188;P80188-2	Neutrophil gelatinase-associated lipocalin	LCN2	+	+	+						blue	1498	0.0158
F5GWG3;A0A3B3ITN8;Q8NFJ5	Retinoic acid-induced protein 3	GPRC5A	+	+	+						brown	1499	0.015
A0A0C4DH31		IGHV1-18	+	+	+						pink	1500	0.014
Q99832-3;Q99832;Q99832-4;Q99832-2;F8WAM2	T-complex protein 1 subunit eta	CCT7	+	+	+						turquoise	1501	0.0139
P12532;P12532-2;F8WCN3;C9JSQ1;P17540;C9JJX8;C9J995;C9J8F6;C9J6W7;C9JT96	Creatine kinase U-type, mitochondrial	CKMT1A;CKMT1B	+	+	+						salmon	1502	0.0132
P68032;P68133;A6NL76	Actin, alpha cardiac muscle 1;Actin, alpha skeletal muscle	ACTC1;ACTA1	+	+	+						blue	1503	0.013
C9JPQ9;C9JU00		FGG	+	+	+						brown	1504	0.013
Q9ULF5;E7ENT5;E7EV45;Q9ULF5-2	Zinc transporter ZIP10	SLC39A10	+	+	+						tan	1505	0.0126
P01742	Ig heavy chain V-I region EU		+	+	+						green	1506	0.0124
P62993;P62993-2;J3KT38;J3QLF6;J3QRL5	Growth factor receptor-bound protein 2	GRB2	+	+	+						lightgreen	1507	0.0124
P26232-2;P26232-5;P26232;P26232-3;C9IZ88;C9J144	Catenin alpha-2	CTNNA2	+	+	+						black	1508	0.0123
Q92963-2;Q92963;Q92963-3	GTP-binding protein Rit1	RIT1		+	+						turquoise	1509	0.0122
P62937;F8WE65;C9J5S7;P62937-2;P0DN26;A0A0H2UH34;A0A0B4J2A2;A0A075B767;A0A075B759;Q9Y536;F5H284;E5RIZ5;P0DN37	Peptidyl-prolyl cis-trans isomerase A;Peptidyl-prolyl cis-trans isomerase A, N-terminally processed;Peptidyl-prolyl cis-trans isomerase	PPIA	+	+	+						turquoise	1510	0.0113
P07900;P07900-2;G3V2J8;Q14568;Q58FG0	Heat shock protein HSP 90-alpha	HSP90AA1	+	+	+						green	1511	0.0112
J3QRN6;O94832;K7EIG7;J3KRL0	Unconventional myosin-Id	MYO1D	+	+	+						darkgrey	1512	0.0108
P08519;A0A087WWY0	Apolipoprotein(a)	LPA	+	+	+						darkturquoise	1513	0.0107
B8ZZA2;Q9BYI3-3;Q9BYI3	Hyccin	FAM126A		+	+						brown	1514	0.0095
P12110;P12110-3;H7C0M5;C9JH44	Collagen alpha-2(VI) chain	COL6A2	+	+	+						salmon	1515	0.0094
O00182-3;O00182-2;O00182-6;O00182;J3QS92;J3KSA0;O00182-5;O00182-4	Galectin-9;Galectin	LGALS9		+	+						purple	1516	0.0093
P00156	Cytochrome b	MT-CYB	+	+	+						lightyellow	1517	0.0087
P08603;A0A0D9SG88;P08603-2;Q5TFM2	Complement factor H	CFH	+	+	+						darkturquoise	1518	0.0081
P01599	Ig kappa chain V-I region Gal		+	+	+						darkgreen	1519	0.008
Q01469;I6L8B7	Fatty acid-binding protein, epidermal	FABP5	+	+	+						lightgreen	1520	0.0076
P37235;E9PC71;C9JW46	Hippocalcin-like protein 1	HPCAL1	+	+	+						darkred	1521	0.0072
P11166;A6NL68;A0A0D9SG74;A0A0D9SFK9	Solute carrier family 2, facilitated glucose transporter member 1	SLC2A1	+	+	+						salmon	1522	0.007
P30086	Phosphatidylethanolamine-binding protein 1;Hippocampal cholinergic neurostimulating peptide	PEBP1	+	+	+						black	1523	0.007
F5GYN4;J3KR44;F5H6Q1;Q96FW1;F5H3F0;F5GYJ8	Ubiquitin thioesterase OTUB1	OTUB1	+	+	+						red	1524	0.006
A0A0D9SG72;P61764;A0A1B0GWF2;A0A1B0GVQ5;A0A2R8Y5D4;A0A1B0GTP9;P61764-2;A0A1B0GW76;A0A1B0GTD8;A0A0D9SEH5;A0A1B0GVV9;A0A0D9SFQ7;A0A0D9SFW6	Syntaxin-binding protein 1	STXBP1		+	+						pink	1525	0.0044
P19652	Alpha-1-acid glycoprotein 2	ORM2	+	+	+						royalblue	1526	0.0043
Q16563-2;C9JYN0;Q16563;A0A0U1RQT9;H7C4J8	Synaptophysin-like protein 1	SYPL1	+	+	+						blue	1527	0.0028
P01706	Ig lambda chain V-II region BOH		+	+	+						darkgreen	1528	0.0028
P62136;P62136-2;P62136-3;E9PMD7	Serine/threonine-protein phosphatase PP1-alpha catalytic subunit;Serine/threonine-protein phosphatase	PPP1CA	+	+	+						lightyellow	1529	0.0024
Q8ND76-3;Q8ND76-2;Q8ND76	Cyclin-Y	CCNY	+	+	+						turquoise	1530	0.0019
P11597;H3BRJ9;P11597-2	Cholesteryl ester transfer protein	CETP	+	+	+						salmon	1531	0.0004
A0A024R4E5;Q00341-2;Q00341;H0Y394;C9J5E5;C9JIZ1;H7C0A4;C9JT62;C9JHS7;C9JK79;C9JHZ8;C9JES8;C9JZI8	Vigilin	HDLBP		+							grey
P25787;A0A024RA52;C9JCK5	Proteasome subunit alpha type-2;Proteasome subunit alpha type	PSMA2		+							grey
H0Y3E8;F5GZY3;A0A087WTU7;E9PDN5;A0A087WV90;H0Y304;E7ESB2;E7EQS5;F8VX32;E7EQR9;A0A075B6G3;P11532-10;P11532-6;P11532-5;P11532-3;P11532-2;P11532-4;P11532-7;P11532-8;P11532-9;P11532	Dystrophin	DMD		+							grey
A0A075B6I1		IGLV4-60	+	+							grey
A0A075B6R2;A0A087WW49;A0A075B7B6		IGHV4-4	+	+							grey
A0A075B730;P58107	Epiplakin	EPPK1		+							grey
A0A075B780;O14787-2;O14787;K7ELC3	Transportin-2	TNPO2		+							grey
A0A286YEY3;A0A075B7B5;B7ZM87;P0DMP2;P0DJJ0;O75044;A0A075B7C8;A0A075B743;G5EA48;Q7Z6B7-2;Q7Z6B7	SLIT-ROBO Rho GTPase-activating protein 2B;SLIT-ROBO Rho GTPase-activating protein 2C;SLIT-ROBO Rho GTPase-activating protein 2;SLIT-ROBO Rho GTPase-activating protein 1	SRGAP2;SRGAP2B;SRGAP2C;SRGAP1		+							grey
A0A075B7D8		IGHV3OR15-7		+							grey
A0A087WT44;P30519-2;P30519;I3L1Y2;I3L276;I3L4P8;A0A1B0GXH0;I3L463;I3L159;I3L1F5	Heme oxygenase 2	HMOX2		+							grey
A0A087WTB8;P15374	Ubiquitin carboxyl-terminal hydrolase;Ubiquitin carboxyl-terminal hydrolase isozyme L3	UCHL3		+							grey
P13591;H7BYX6;P13591-1;P13591-3;P13591-4;A0A087WWD4;A0A087WV75;A0A087WX77;A0A087WTF6;A0A087WTE4;P13591-5;A0A087WVU1;A0A0D9SF98;A0A087WWJ5;A0A087X1V2;P13591-6;A0A087WZS4;A0A0C4DGS4;A0A087WTR3	Neural cell adhesion molecule 1	NCAM1	+	+							grey
B7Z7N5;B7Z2N1;A0A087WTW9;A0A0A0MRA9;P49758-8;P49758-3;P49758-2;P49758-15;P49758-14;P49758-13;P49758;P49758-12;P49758-5;P49758-9;P49758-10;P49758-7;P49758-11;P49758-6;P49758-16	Regulator of G-protein signaling 6	RGS6	+	+							grey
K9JIK7;Q13030;E9PH25;E7EQF3;E9PD10;A0A087WU29;A0A0C4DFT7;P02724-3;P02724-2;P02724	Glycophorin-A	GPErik;GYPA	+								grey
A0A087WUC4;A0A087WU81;P00326	Alcohol dehydrogenase 1C	ADH1C		+							grey
C9J255;C9JAH0;F8WD54;A0A087WUI8;Q96IJ6;Q96IJ6-2	Mannose-1-phosphate guanyltransferase alpha	GMPPA		+							grey
A0A087WUN7;H0YJ40;G3V4X6;G3V2S9;Q9GZT3-2;Q9GZT3;H0YJI1;H0YJ07;H0YJU7;H0YJW7	SRA stem-loop-interacting RNA-binding protein, mitochondrial	SLIRP		+							grey
H7C123;H7C2C5;F8W7C6;A0A087WV22;X1WI28;P27635;Q96L21	60S ribosomal protein L10;60S ribosomal protein L10-like	RPL10;RPL10L		+							grey
J3KSF5;J3QRE4;A0A087WV50;J3QL36;A0A087X0R7;Q9H4L4	Sentrin-specific protease 3	SENP3;SENP3-EIF4A1	+	+							grey
Q6IAK0;A0A087WVA1;P62341	Selenoprotein T	SELT		+							grey
A0A087WVC1;Q9BQ39	ATP-dependent RNA helicase DDX50	DDX50	+	+							grey
A0A087WVP1;Q14517	Protocadherin Fat 1;Protocadherin Fat 1, nuclear form	FAT1		+							grey
A0A087WW40;Q9Y371;Q9Y371-2;Q9Y371-3	Endophilin-B1	SH3GLB1		+							grey
A0A087WW77;Q15334	Lethal(2) giant larvae protein homolog 1	LLGL1		+							grey
A0A087WX29;Q13148-4;Q13148	TAR DNA-binding protein 43	TARDBP		+							grey
E9PQ70;A0A087WXE9;Q6UXH9;Q6UXH9-2;Q6UXH9-3;A0A087WUR8	Inactive serine protease PAMR1	PAMR1		+							grey
A0A087WXR5;A0A087X1G1;H7BYD0;Q16718-2;Q16718	NADH dehydrogenase [ubiquinone] 1 alpha subcomplex subunit 5	NDUFA5		+							grey
H7BXI1;A0A087WXU3;A0FGR8-4;A0FGR8-2;A0FGR8;A0FGR8-6	Extended synaptotagmin-2	ESYT2		+							grey
A0A087WY00;G3V394;F8WE88;F8W6H6;Q9Y4I1-2;Q9Y4I1;Q9Y4I1-3;G3V3C9	Unconventional myosin-Va	MYO5A		+							grey
Q5TGM0;A0A087WY55;Q9NP79-2;Q9NP79	Vacuolar protein sorting-associated protein VTA1 homolog	VTA1		+							grey
A0A087WY61;Q14980-4;Q14980-3;Q14980-2;Q14980;F5H6Y5;F5H4J1;H0YFY6;Q14980-5;K4DIE0	Nuclear mitotic apparatus protein 1	NUMA1		+							grey
Q6ICJ4;A0A087WY67;P0CG30;P0CG29	Glutathione S-transferase theta-2B;Glutathione S-transferase theta-2	Em:AP000351.3;GSTT2;GSTT2B		+							grey
A0A087WYC1;P34932;A0A087WTS8;P34932-2	Heat shock 70 kDa protein 4	HSPA4	+	+							grey
A0A140T9S0;A0A0G2JLV0;A0A087WYD6;X5CMH5;E7ENX8;Q03519-2;Q03519	Antigen peptide transporter 2	TAP2		+							grey
A0A087WYV5;X6R3P0;O94813-3;O94813-2;O94813	Slit homolog 2 protein;Slit homolog 2 protein N-product;Slit homolog 2 protein C-product	SLIT2		+							grey
C9JXK9;C9JUT4;A0A087WZF1;Q93052	Lipoma-preferred partner	LPP		+							grey
A0A087X2E5;A0A087WZN1;O43837-2;O43837	Isocitrate dehydrogenase [NAD] subunit, mitochondrial;Isocitrate dehydrogenase [NAD] subunit beta, mitochondrial	IDH3B		+							grey
A0A087X059;B7Z6D5;Q96GQ7	Probable ATP-dependent RNA helicase DDX27	DDX27	+								grey
A0A087X0V5;P29728-2;P29728;F8VPI5;F8W1C5;P29728-3	2-5-oligoadenylate synthase 2	OAS2		+							grey
A0A087X0X3;P52272-2;P52272;M0R019;M0R2T0;M0QZM1;M0QY96;M0R2I7;M0QYQ7;M0R0N3;M0R0Y6	Heterogeneous nuclear ribonucleoprotein M	HNRNPM		+							grey
Q5W0J0;A0A087X163;Q9NP72;Q9NP72-2;H0Y6T8;Q9NP72-3	Ras-related protein Rab-18	RAB18		+							grey
A0A087X1G7;O60613	15 kDa selenoprotein	15-set		+							grey
A0A087X1R9;H7C1L6;Q13618-2;Q13618	Cullin-3	CUL3		+							grey
A0A087X1S7;P09326-2;P09326	CD48 antigen	CD48		+							grey
K7ES69;A0A087X271;B4DDF4;B4DUT8;Q99439-2;Q99439;H3BVI6;A0A087WV51;H3BQH0;A0A087X1X5	Calponin;Calponin-2	CNN2		+							grey
E7EQ67;H7BY63;H0YBA5;A0A087X2A7;Q8NB25-4;Q8NB25-2;Q8NB25-3;Q8NB25	Protein FAM184A	FAM184A	+	+							grey
F1T0B3;A0A087X2G1;Q92499-3;Q92499-2;Q92499	ATP-dependent RNA helicase DDX1	DDX1		+							grey
A0A087X2I1;P62333	26S protease regulatory subunit 10B	PSMC6		+							grey
A0A096LNH5;H7C1F6;H7C2G3;P0DPI2-2;A0A0B4J2H4;A0A0B4J2D5-2;P0DPI2;A0A0B4J2D5;A0A096LPI6;A0A096LNJ1;A0A096LP73;A0A2R8Y6K9;A0A2R8YDR7;F2Z2Q0;A0A096LP12		C21orf33		+							grey
A0A096LNH6;Q14185	Dedicator of cytokinesis protein 1	DOCK1		+							grey
A0A096LNZ9;A0A096LPJ4;P05161	Ubiquitin-like protein ISG15	ISG15		+							grey
A0A096LP69;A8MQT7;P14209-2	CD99 antigen	CD99		+							grey
F8WE70;A0A0A0MQW3;Q9UIV8-2;Q9UIV8;C9JL93	Serpin B13	SERPINB13	+								grey
G8JL96;Q13332-6;A0A0A0MR60;Q13332-2;Q13332-4;Q13332-3;Q13332;Q13332-5;Q13332-7;P23468-6;F5GWR7;P23468-5;P23468-4;P23468-7;P23468-2;P23468-3;Q3KPI9;P23468	Protein-tyrosine-phosphatase;Receptor-type tyrosine-protein phosphatase S;Receptor-type tyrosine-protein phosphatase delta	PTPRS;PTPRD	+								grey
G3V5X4;A0A0A0MRE3;Q8WXH0;Q8WXH0-2;A0A0C4DGK3;Q8WXH0-7	Nesprin-2	SYNE2	+								grey
G3V5X9;A0A0A0MRI2;Q9UNH7-2;Q9UNH7	Sorting nexin-6;Sorting nexin-6, N-terminally processed	SNX6		+							grey
A0A0A0MS09;P01880;P01880-2	Ig delta chain C region	IGHD	+	+							grey
P22694-2;P22694-4;A0A0A0MS54;P22694-9;P22694-6;P22694-7;P22694-5;P22694;P22694-3;P22694-10;A0A087WVC4;B1APG0;B1APG1;P22694-8;B1APG3;B1APF9;B1APF8;B1APG2;B1APF7;K7ERP6	cAMP-dependent protein kinase catalytic subunit beta	PRKACB		+							grey
A0A0A0MSA9;A0A0C4DG49;P15151-3;P15151-2;P15151-4;P15151	Poliovirus receptor	PVR	+	+							grey
A0A0A0MSC4;H7BYW6;P04085-2;P04085	Platelet-derived growth factor subunit A	PDGFA	+	+							grey
A0A0A0MSC8;O75094-2;O75094-3;O75094;O75094-4	Slit homolog 3 protein	SLIT3		+							grey
A0A0A0MSJ2;E7EU13;Q96P48-5;Q96P48-7;Q96P48-2;Q96P48-4;Q96P48-1;Q96P48-3;Q96P48;F5GWQ2;F5GWN4;F8WBT0	Arf-GAP with Rho-GAP domain, ANK repeat and PH domain-containing protein 1	ARAP1		+							grey
A0A0A0MSL3;G3V2F7;I3L0A0;Q13404-6;Q13404;Q13404-7;Q13404-2;Q13404-1	Ubiquitin-conjugating enzyme E2 variant 1	UBE2V1;TMEM189-UBE2V1		+							grey
A0A0G2JKZ1;A2AB90;A0A0G2JH37;A0A0A0MSV9;O15533-2;O15533;O15533-3;A0A0A0MT98;O15533-4;Q6P1N7;C9JA35	Tapasin	TAPBP		+							grey
A0A0A0MSW3;P35658-2;P35658-4;P35658;P35658-3;P35658-5	Nuclear pore complex protein Nup214	NUP214		+							grey
A0A0A0MT36;A0A0C4DH26		IGKV6D-21		+							grey
A0A0A0MT60;Q5T1M5-2;Q5T1M5	Peptidyl-prolyl cis-trans isomerase;FK506-binding protein 15	FKBP15		+							grey
A0A0A0MT66;P05060	Secretogranin-1;PE-11;GAWK peptide;CCB peptide	CHGB		+							grey
A0A0A0MTR7;A0A0A0MTC1;Q63HN8;Q63HN8-4;Q63HN8-6;Q63HN8-5	E3 ubiquitin-protein ligase RNF213	RNF213		+							grey
A0A0A0MTJ5;Q01973	Tyrosine-protein kinase transmembrane receptor;Tyrosine-protein kinase transmembrane receptor ROR1	ROR1		+							grey
A0A0A0MTN3;P21266	Glutathione S-transferase Mu 3	GSTM3		+							grey
A0A0A0MTS7;Q8WZ42-5;Q8WZ42-11;Q8WZ42-4;Q8WZ42-7;Q8WZ42-2;Q8WZ42;Q8WZ42-8;Q8WZ42-13;Q8WZ42-12;A0A0A0MRA3;Q8WZ42-3;Q8WZ42-10;Q8WZ42-9	Titin	TTN		+							grey
K7EJ28;Q2QBA2;O43508-2;A0A0A6YY99;O75888-5;O75888-4;O75888-2;O75888	Tumor necrosis factor ligand superfamily member 13	TNFSF13;TNFSF12-TNFSF13		+							pink
A0A0A6YYL4;P57737-2;P57737-4;P57737;P57737-3	Coronin;Coronin-7	CORO7-PAM16;CORO7		+							pink
A0A0B4J202;P48645	Neuromedin-U;Neuromedin-U-25	NMU	+								pink
P0DP09;A0A0B4J2D9		IGKV1D-13	+	+							pink
A0A0C4DFM1;Q92544	Transmembrane 9 superfamily member 4	TM9SF4	+	+							pink
A0A0C4DFT8;G3XAA4;Q9NQC1-3;Q9NQC1-2;Q9NQC1	Protein Jade-2	JADE2	+								pink
Q5JZ08;A0A0C4DG76;Q9BQS7-4;Q9BQS7-2;Q9BQS7;Q9BQS7-3	Hephaestin	HEPH	+								pink
E9PIY1;A0A0C4DGG1;Q9UKS6	Protein kinase C and casein kinase substrate in neurons protein 3	PACSIN3		+							pink
A0A0C4DGG3;Q8NHM5-4;Q8NHM5-2;Q8NHM5-3;Q8NHM5	Lysine-specific demethylase 2B	KDM2B	+								pink
R4GMU8;E9PLX3;A0A0C4DGV4;O43504	Ragulator complex protein LAMTOR5	LAMTOR5		+							pink
A0A0C4DGY6;A0A1B0GVW2;A0A1B0GUE9;Q96N67-7;Q96N67-4;Q96N67-3;Q96N67-5;Q96N67-2;Q96N67-6;Q96N67	Dedicator of cytokinesis protein 7	DOCK7		+							pink
A0A0C4DH29		IGHV1-3	+	+							pink
Q53F23;A0A0C4DH47;P24557;P24557-3;A0A0A0MSK3;P24557-4;P24557-2;C9JS68;B7Z6W1;F8WD37;F8WC80	Thromboxane-A synthase	TBXAS1		+							pink
O00571;F6S8Q4;A0A2R8Y645;A0A2R8Y4A4;A0A2R8YFS5;A0A2U3TZJ9;A0A2R8YFR4;A0A2R8YCW1;A0A0D9SG12;A0A2R8YF78;A0A0D9SFB3;A0A2R8Y5G6;A0A0D9SF53;O00571-2;A0A2R8YDH3;A0A0J9YVQ7;A0A087WVZ1;J3KRZ1;C9J081;C9J8G5;A0A2R8Y650;A0A2R8YCU0;P17844-2;O15523-3;J3QSF1	ATP-dependent RNA helicase DDX3X	DDX3X		+							pink
A0A0D9SG53;A0A0D9SGB2;Q5JXI8;Q5JXI2;Q5JXI3;Q5JXH7;Q5JXH8;A0A0D9SFZ9;Q5JXH9;A0A0D9SFB0;A0A0D9SFI6;Q5JXI0;Q13642-3;Q13642-1;Q13642-5;Q13642-4;Q13642	Four and a half LIM domains protein 1	FHL1		+							pink
A0A0D9SFE5;E9PBF6;P20700;A0A0D9SFY5	Lamin-B1	LMNB1		+							pink
A0A0D9SFK2;Q92614-2;Q92614-3;Q92614-4;Q92614;Q92614-5;H0YEV9	Unconventional myosin-XVIIIa	MYO18A		+							pink
A0A0D9SFM4;Q92581-3;A0A0D9SGH0;Q92581-2		SLC9A6		+							pink
A0A140T9D9;A0A140T9V0;A0A140T9B7;A0A0G2JPA3;A0A0G2JH66;A0A140T9W3;A0A140T9W7;A0A140T939;A0A140T9C2;A0A140T9X6;D0EV57;A0A140T8X0;P30511-3;P30511;A0A0D9SFW8;A0A0G2JNV5;A0A140T9J8;P30511-2	HLA class I histocompatibility antigen, alpha chain F	HLA-F		+							pink
A0A0G2JJ13;A0A0G2JHI2;A2ACR0;A0A0G2JJQ0;A2ACR1;A0A0G2JJA7;P28065-2;P28065	Proteasome subunit beta type;Proteasome subunit beta type-9	PSMB9		+							pink
H0Y5I3;A0A0G2JIN1;A0A0G2JL76;Q53GD3-2;Q53GD3-3;Q53GD3-4;Q53GD3	Choline transporter-like protein 4	SLC44A4	+								pink
X5D2U9;A0A0G2JJQ8;P13762	HLA class II histocompatibility antigen, DR beta 4 chain	HLA-DRB4	+	+							pink
A0A0G2JNT8;A0A0G2JNQ7;A0A0G2JN35;A0A0G2JPH5;Q8N423-4;Q8N423-2;Q8N423;H7C0C3;A0A0G2JNE7;A0A0G2JNH0;Q8N423-3;A0A0G2JM05;A0A0G2JLS7	Leukocyte immunoglobulin-like receptor subfamily B member 2	LILRB2		+							pink
J3KQU5;A0A0G2JNC5;F8WCM8;A0A0G2JNH7;O15197-2;O15197	Ephrin type-B receptor 6	EPHB6	+								pink
P07910;G3V2Q1;B4DY08;B2R5W2;G3V576;G3V4C1;A0A0G2JPF8;A0A0G2JNQ3;P07910-3;G3V4W0;P07910-4;B2RXH8;B7ZW38;P07910-2;O60812;P0DMR1;G3V4M8;G3V2H6;G3V2D6;G3V575;G3V5V7;B4DSU6;G3V251;G3V3K6;G3V5X6;G3V555	Heterogeneous nuclear ribonucleoproteins C1/C2;Heterogeneous nuclear ribonucleoprotein C-like 2;Heterogeneous nuclear ribonucleoprotein C-like 3;Heterogeneous nuclear ribonucleoprotein C-like 1;Heterogeneous nuclear ribonucleoprotein C-like 4	HNRNPC;HNRNPCL2;HNRNPCL3;HNRNPCL1;HNRNPCL4		+							pink
B5ME96;A0A0G2JQ26;A0A0G2JPY1;A0A0G2JPA2;A0A0G2JQ24;A0A0G2JQ25;A0A0G2JPW1;A0A0G2JPR9;A0A0G2JPW2;A0A0G2JPK5;A0A0G2JM46;A0A0G2JMZ3;A0A0G2JLX9		LILRA6		+							pink
A0A0G2JRQ6			+	+							pink
A0A0J9YXX1			+	+							pink
H0Y8T4;B3KM87;D6REM6;A0A0R4J2E8;A8MXP9;P43243-2;P43243;D6RBI2;D6RE02;D6RIA2;D6R991;D6RAM9;D6RAY2	Matrin-3	MATR3	+	+							pink
D6RD48;D6RAZ7;D6RCR8;D6RDI6;D6RFX6;D6RCE6;D6R9S8;D6RC11;A0A0R4J2F2;D6RA76;D6RDY1;D6RHU6;H0Y8T9;D6RDP6;D6RIU2;Q9NY35;Q9NY35-2	Claudin domain-containing protein 1	CLDND1	+	+							pink
A0A0U1RQK4				+							pink
A0A0U1RQP7;Q8N8S7-3;Q8N8S7-2;Q8N8S7;A0A075B6E5;A0A0U1RRM6	Protein enabled homolog	ENAH		+							pink
A0A0U1RQV4;Q13464	Rho-associated protein kinase 1	ROCK1		+							pink
A0A140T8Z1;Q5Y7D3;B4DJG1;A2AAY8		HLA-DQB1		+							pink
A0A140T8Z3;A0A140T8Z7;A0A140T9P7				+							pink
P20036;A0A140T9U4;A0A140T8Z9;A0A140T900;A0A140T909;A0A140T980;A0A140T9Y8;A0A140T9J4;A0A140T9U1;J3KQ99;A0A140T9Y9;A0A140T9H1;A0A140T9F8;A0A140T9D6;A0A140T914;A0A140T9R4;A0A140T9G7;A0A140T9G9;A0A140T961;A0A140T968;A0A140T977;A0A140T992;A0A140T9A6;H0Y6F8	HLA class II histocompatibility antigen, DP alpha 1 chain	HLA-DPA1	+	+							pink
A0A140TA33;A0A140T902;REV__Q96CG3;C9J7W4				+							pink
A0A1B0GV75;A0A1B0GTB8;A0A1B0GWC0;A0A1B0GVF3;P23786	Carnitine O-palmitoyltransferase 2, mitochondrial	CPT2		+							pink
A0A1B0GTY3;O95450-2;O95450	A disintegrin and metalloproteinase with thrombospondin motifs 2	ADAMTS2		+							pink
I3L1K6;I3L532;A0A1C7CYY4;P12829;I3L4B1;I3L3U1	Myosin light chain 4	MYL4	+								pink
A0A1W2PSC5;A0A1W2PPQ7;A0A1W2PPR6;A0A1W2PPS0;A0A1W2PPC3;A0A1W2PP57;A0A1W2PP53;A0A1W2PPK4;A0A1W2PRZ8;F6W983;A0A1W2PP13;A0A1W2PQN1;A0A1W2PQ52;A0A1W2PQY1;A0A1W2PNP0;Q969N2-2;Q969N2-4;Q969N2-5;Q969N2	GPI transamidase component PIG-T	PIGT		+							pink
A0A1W2PNR9;Q9Y5U9	Immediate early response 3-interacting protein 1	IER3IP1		+							pink
A0A1W2PNX8;Q9H3U1-2;Q9H3U1;Q9H3U1-3	Protein unc-45 homolog A	UNC45A		+							pink
A0A1W2PPB5;Q13873-2;Q13873	Bone morphogenetic protein receptor type-2	BMPR2		+							pink
A0A1X7SBZ2;A0A1W2PQ51;Q92841-1;Q92841-3;Q92841-2;Q92841	Probable ATP-dependent RNA helicase DDX17	DDX17		+							pink
A0A1W2PQB1;H0Y755;M9MML0;P08637;C9JC71	Low affinity immunoglobulin gamma Fc region receptor III-A	FCGR3A		+							pink
A0A1W2PQT3;A0A1W2PQH3;A0A1W2PQY8;P23368;A0A1W2PQ37;A0A1W2PQF8;A0A1W2PR68;A0A1W2PPH1;P23368-2;A0A1W2PRH1;A0A1W2PRS2;A0A1W2PRY9;A0A1W2PQH4	NAD-dependent malic enzyme, mitochondrial	ME2		+							pink
Q9UQ90;A0A2R8Y726;A0A2R8Y3M4;J3KRF6;A0A2R8YFW4;A0A2R8YDQ1;A0A2R8Y4Y7;A0A2R8Y7B8;A0A2R8Y6E8;A0A2R8Y4M8;A0A2R8YFJ7;A0A2R8Y7E2;A0A2U3TZH1;A0A2R8Y4Z7;A0A2R8Y632;A0A2R8YFF4;A0A2R8Y4M0;A0A2R8YG79;Q9UQ90-2;A0A2R8Y729	Paraplegin	SPG7	+								grey
E7EMG1;E7ERH1;E9PGF5;E9PF55;A0A2R8Y4T1;Q9HBL0-2;Q9HBL0	Tensin-1	TNS1		+							brown
A0A2R8YFL3;A0A2R8Y7R1;A0A2R8Y4U4;P15260	Interferon gamma receptor 1	IFNGR1	+								brown
O43556-4;A0A2R8YE48;A0A2R8Y504				+							brown
P46777;A0A2R8Y6J3;Q5T7N0	60S ribosomal protein L5	RPL5		+							grey
A0A2R8Y6Y7;Q9P2R7;Q5T9Q5;A0A2R8YDQ9;Q9P2R7-2;A0A2R8Y5P6;A0A2R8Y6E6;A0A0U1RRI1;A0A0U1RQU7;Q5T9Q8;A0A2R8Y5P4;A0A0U1RQF8	Succinyl-CoA ligase [ADP-forming] subunit beta, mitochondrial	SUCLA2		+							brown
C9J4Q9;C9JAS4;A0A2R8Y7T3;C9J8G3;Q9Y276	Mitochondrial chaperone BCS1	BCS1L		+							brown
A0A2R8Y7X9;P69891;A0A0J9YYA3;P02100;A8MUF7	Hemoglobin subunit gamma-1	HBG1	+	+							grey
A0A2R8Y833;P31785;Q5FC10;D6RDW9;A0A2R8Y437;A0A2R8Y4F3;A0A2R8YE73;P31785-2	Cytokine receptor common subunit gamma	IL2RG	+								grey
A0A2R8Y851;P62273;P62273-2	40S ribosomal protein S29	RPS29		+							cyan
A0A2R8YD85;Q96BY6-3;Q96BY6;Q96BY6-2;H0YFC5	Dedicator of cytokinesis protein 10	DOCK10		+							cyan
A0A2U3TZL8;H7BYN4;Q02241-2;Q02241;Q02241-3;A0A2R8Y531;H0YME6;H0YMJ4	Kinesin-like protein;Kinesin-like protein KIF23	KIF23	+	+							brown
M0R2C2;A0A384DVU0;Q8IY17-5;Q8IY17-2;Q8IY17-3;Q8IY17	Neuropathy target esterase	PNPLA6		+							brown
V9GYE7;A0A3B3IQ51;P36980-2;P36980;A0A3B3ISW6;A0A3B3IRW0;A0A3B3IS00;A0A3B3IS28	Complement factor H-related protein 2	CFHR2		+							brown
P30533;A0A3B3IRQ7;D6REW6	Alpha-2-macroglobulin receptor-associated protein	LRPAP1		+							brown
B4DKB2;A0A3B3ISF9;P42892-3;P42892-2;P42892-4;P42892;E9PJG1	Endothelin-converting enzyme 1	ECE1	+	+							brown
A0A3B3ISV4;Q8N0U8	Vitamin K epoxide reductase complex subunit 1-like protein 1	VKORC1L1	+	+							brown
A0A3B3IUC9;A0A3B3ITV0;A0A3B3ITX7;E9PG39;A0A3B3ISY9;A0A3B3ISZ0;E9PC15;A0A3B3ITD0;Q53H12	Acylglycerol kinase, mitochondrial	AGK		+							brown
A0A3B3IT57;E9PH64;E7EWZ0;E9PF49;Q9Y6M9	NADH dehydrogenase [ubiquinone] 1 beta subcomplex subunit 9	NDUFB9		+							brown
A0A3B3ITT1;Q6IQ22	Ras-related protein Rab-12	RAB12		+							brown
A0A3B3ITW1;P49841;P49841-2	Glycogen synthase kinase-3 beta	GSK3B		+							brown
A0A3B3IUE0;F8VYK9;P24592	Insulin-like growth factor-binding protein 6	IGFBP6	+	+							brown
E9PNL1;E9PL44;E9PJS0;A1L0T0	Acetolactate synthase-like protein	ILVBL		+							brown
A2A274;Q99798	Aconitate hydratase, mitochondrial	ACO2		+							brown
P62753;A2A3R5;A2A3R7	40S ribosomal protein S6	RPS6		+							brown
H0Y5G7;A2RRP1-2;A2RRP1;H7C007	Neuroblastoma-amplified sequence	NBAS		+							brown
A6NCN2	Putative keratin-87 protein	KRT87P	+								brown
M0R0P1;M0R299;M0QXL5;M0R2Q4;P22087;A6NHQ2;M0R2U2;M0R1H0;M0R2B0	rRNA 2-O-methyltransferase fibrillarin;rRNA/tRNA 2-O-methyltransferase fibrillarin-like protein 1	FBL;FBLL1		+							brown
A8MVU1;P14598;A6NI72;C9J155;P14598-2	Putative neutrophil cytosol factor 1C;Neutrophil cytosol factor 1;Putative neutrophil cytosol factor 1B	NCF1C;NCF1;NCF1B		+							brown
F8W705;J3KQ37;J3KNE0;Q99666-2;Q7Z3J3;A6NKT7;Q99666;O14715;P49792;H0YBN8;C9J6W1;Q7Z3J3-2	RANBP2-like and GRIP domain-containing protein 5/6;RanBP2-like and GRIP domain-containing protein 4;RanBP2-like and GRIP domain-containing protein 3;RANBP2-like and GRIP domain-containing protein 8;E3 SUMO-protein ligase RanBP2	RGPD8;RGPD3;RGPD5;RGPD4;RANBP2		+							brown
A6NLH6;Q9P003	Protein cornichon homolog 4	CNIH4		+							brown
C9JH92;A6NP24;Q08257-3;Q08257	Quinone oxidoreductase	CRYZ		+							cyan
A6NP52;O60831	PRA1 family protein 2	PRAF2		+							cyan
H7C2D6;A8K878;P55145	Mesencephalic astrocyte-derived neurotrophic factor	MANF		+							brown
A8MVS5	Protein HIDE1	HIDE1		+							brown
C9JA41;H7C2N5;A8MWY0-2;A8MWY0-3;A8MWY0	UPF0577 protein KIAA1324-like	KIAA1324L		+							brown
V9GYF4;B0QY02;B0QY01;O60784-4;O60784;O60784-2	Target of Myb protein 1	TOM1		+							brown
B0QY90;B0QY89;Q9Y262-2;Q9Y262	Eukaryotic translation initiation factor 3 subunit L	EIF3L		+							brown
B0QYK0;Q01844-4;Q01844-6;Q01844-3;Q01844;Q01844-5	RNA-binding protein EWS	EWSR1		+							brown
E9PK34;Q6P1Q5;B0YIW6;P48444	Coatomer subunit delta	ARCN1		+							brown
B1AHC9;P12956;P12956-2	X-ray repair cross-complementing protein 6	XRCC6		+							cyan
B1AJQ6;Q86Y82	Syntaxin-12	STX12		+							cyan
B1AK81;Q92643-2;Q92643;A6NEM5	GPI-anchor transamidase	PIGK		+							cyan
B1ALM5;Q9P0T7;B1ALM7;B1ALM8;B1ALM4	Transmembrane protein 9	TMEM9	+								cyan
B1AMS2;Q14141-2;Q14141-4;Q14141;Q14141-3	Septin-6	06-set	+	+							cyan
B1AXG1;B4DG22;B7ZB17;P51812;E9PMM7;D6R910;A0A2R8Y603;F2Z2J1;B7Z3B5;E9PGT3;A0A2R8Y7S9;Q15418-2;Q15349-3;Q15418-4;Q15418;Q15349;Q15418-3;Q15349-2	Ribosomal protein S6 kinase alpha-3;Ribosomal protein S6 kinase;Ribosomal protein S6 kinase alpha-1;Ribosomal protein S6 kinase alpha-2	RPS6KA3;RPS6KA1;RPS6KA2		+							cyan
B3KTU7;F2Z2B9;Q9BSJ2-3;Q9BSJ2;Q9BSJ2-4	Gamma-tubulin complex component 2	TUBGCP2		+							cyan
B3KY94;O14735-3;O14735	CDP-diacylglycerol--inositol 3-phosphatidyltransferase	CDIPT		+							cyan
B4E171;B4DDG0;P41732	Tetraspanin;Tetraspanin-7	TSPAN7		+							cyan
B4DIH5;P61201;P61201-2;H0YMC2;H0YM03;H0YKU5	COP9 signalosome complex subunit 2	COPS2		+							cyan
B4DJ81;P28331-3;P28331-4;P28331-5;P28331;P28331-2	NADH-ubiquinone oxidoreductase 75 kDa subunit, mitochondrial	NDUFS1		+							cyan
O75390;B4DJV2;A0A0C4DGI3;F8VR34;H0YH82;F8W1S4;F8VPA1;F8VPF9;H0YIC4;F8VRI6;F8VTT8;F8W4S1;F8VX68;F8VRP1;F8VZK9;F8VX07;F8W642	Citrate synthase, mitochondrial;Citrate synthase	CS		+							cyan
K7EKX9;K7EN83;B4DKV7;Q8TE68-3;Q8TE68-2;Q8TE68	Epidermal growth factor receptor kinase substrate 8-like protein 1	EPS8L1		+							cyan
B4DR61;P61619;P61619-3;H7C1Q9;C9JXC6;H7C069;A6NK38;F2Z2C7;A6NIF9;C9JJV4;F8W776;Q8TC24;Q9H9S3-2;Q9H9S3-3;Q9H9S3	Protein transport protein Sec61 subunit alpha isoform 1	SEC61A1		+							cyan
B4DZG7;P40616-2;P40616;F8VYN9;F8W1Z8	ADP-ribosylation factor-like protein 1	ARL1		+							cyan
B4E1G1;Q9BUN8-2;Q9BUN8;E5RGY0	Derlin-1	DERL1		+							cyan
B4E3S5;F6VVE8;P48060-2;P48060	Glioma pathogenesis-related protein 1	GLIPR1		+							cyan
B5MC98;Q9HCU5	Prolactin regulatory element-binding protein	PREB		+							cyan
B5MCA1;Q96G28;Q96G28-2	Cilia- and flagella-associated protein 36	CFAP36		+							cyan
O75954;B5MD23;A0A3B3IST1	Tetraspanin-9;Tetraspanin	TSPAN9		+							cyan
B7Z9I1;Q5T4U5;P11310;P11310-2	Medium-chain specific acyl-CoA dehydrogenase, mitochondrial	ACADM		+							brown
B7ZC39;B7ZC38;Q9NR46;Q9NR46-2;F8WFB9	Endophilin-B2	SH3GLB2		+							brown
Q8WTV0-3;Q8WTV0-4;B7ZKQ9;Q8WTV0-2		SCARB1	+								brown
B7ZL91;Q16819	Metalloendopeptidase;Meprin A subunit alpha	MEP1A	+	+							brown
M0QZU6;M0R3F8;E9PAQ7;C9J3V3;E7EMS7;C9J186;M0R265;M0R0A5;C9JCN1;C9IYI1;Q6E0U4-8	Dermokine	DMKN	+								brown
C9J8E6;C9J014;C9J271;Q9Y5X2	Sorting nexin-8	SNX8		+							brown
C9J164;C9K0J5;Q70E73-5;Q70E73-2;Q70E73-8;Q70E73-7;Q70E73-4;Q70E73-3;Q70E73-9;Q70E73-6;Q70E73;C9J0R8;C9JLG4	Ras-associated and pleckstrin homology domains-containing protein 1	RAPH1		+							brown
C9J3B7;P42768	Wiskott-Aldrich syndrome protein	WAS		+							brown
C9J4Z3;P61513	60S ribosomal protein L37a	RPL37A		+							brown
C9J813;E9PGZ1;E7EX44;Q05682-5;Q05682-4;Q05682-3;Q05682-6;Q05682-2;Q05682	Caldesmon	CALD1		+							brown
C9J8Q5;P51649;P51649-2	Succinate-semialdehyde dehydrogenase, mitochondrial	ALDH5A1	+								brown
C9J9W2;Q14847;Q14847-2;F6S2S5;Q14847-3;O76041-2	LIM and SH3 domain protein 1	LASP1		+							brown
C9JAF7;O95721	Synaptosomal-associated protein;Synaptosomal-associated protein 29	SNAP29		+							brown
C9JNK6;C9JAZ1;O75431-2;O75431	Metaxin-2	MTX2		+							brown
C9JD84;E7EV71;Q14766-3;Q14766-2;Q14766;Q14766-5;Q14766-4;H7C2H7;C9JDW2;H7C0I7	Latent-transforming growth factor beta-binding protein 1	LTBP1		+							brown
C9JIC6;C9JXG8;C9JJ34;C9JDM3;C9JGV6;F6WQW2;P43487-2;P43487	Ran-specific GTPase-activating protein	RANBP1	+								brown
C9JDR0;Q15738	Sterol-4-alpha-carboxylate 3-dehydrogenase, decarboxylating	NSDHL		+							brown
C9JFR7;CON__P62894;P99999	Cytochrome c	CYCS		+							brown
E7EV54;C9JFV4;Q8IZL8	Proline-, glutamic acid- and leucine-rich protein 1	PELP1		+							brown
C9JG41;Q9NQX7-2;Q9NQX7;F5H4I5;E7EUS6;B8ZZM6;Q9NQX7-3	Integral membrane protein 2C;CT-BRI3	ITM2C	+								brown
F5GZZ9;C9JHR8;Q86VB7-3;Q86VB7-4;Q86VB7;Q86VB7-2;H0YGZ7	Scavenger receptor cysteine-rich type 1 protein M130;Soluble CD163	CD163		+							brown
C9JP16;O75718	Cartilage-associated protein	CRTAP		+							brown
C9JRJ8;E9PFW8;E7EMC7;Q13501-2;Q13501	Sequestosome-1	SQSTM1		+							brown
C9JRZ6;F8WAR4;Q9NX63;A0A286YEX5	MICOS complex subunit MIC19	CHCHD3		+							brown
C9JSR4;O60443;H7BZJ0;H7C147;O60443-3	Non-syndromic hearing impairment protein 5	DFNA5		+							brown
C9JT99		CARF	+								brown
C9JWL3;F8VX55;Q12800-2;Q12800-3;Q12800-4;Q12800;Q9NZI7-4;Q9NZI7	Alpha-globin transcription factor CP2;Upstream-binding protein 1	UBP1;TFCP2		+							brown
C9JXQ9;O95168;F2Z3P9;O95168-2	NADH dehydrogenase [ubiquinone] 1 beta subcomplex subunit 4	NDUFB4		+							brown
C9JZG1;P55884;P55884-2	Eukaryotic translation initiation factor 3 subunit B	EIF3B		+							brown
CON__A2A5Y0;CON__O76015;CON__O76014;O76014;O76015			+	+							brown
CON__ENSEMBL:ENSBTAP00000006074			+								brown
CON__ENSEMBL:ENSBTAP00000007350			+	+							brown
CON__ENSEMBL:ENSBTAP00000014147			+	+							brown
CON__Q3MHN5;CON__ENSEMBL:ENSBTAP00000018229			+								brown
CON__ENSEMBL:ENSBTAP00000024466;CON__ENSEMBL:ENSBTAP00000024462			+								brown
CON__ENSEMBL:ENSBTAP00000033053			+								brown
CON__ENSEMBL:ENSBTAP00000034412			+	+							brown
CON__O76013;O76013-2;O76013	Keratin, type I cuticular Ha6	KRT36	+								brown
CON__P00735			+	+							brown
CON__P00978			+								brown
CON__P01030			+	+							brown
CON__P02070			+								brown
CON__P02584			+								brown
CON__P02663				+							brown
CON__P02666			+	+							brown
CON__P02668				+							brown
CON__P02672			+								brown
CON__P02754		LGB	+	+							brown
CON__P06868			+	+							brown
CON__P07224				+							brown
CON__P08727				+							brown
CON__P17697			+	+							brown
CON__P41361		SERPINC1	+	+							brown
CON__P50448			+	+							brown
P78386;CON__P78386;F5GYI5	Keratin, type II cuticular Hb5	KRT85	+								brown
CON__Q03247			+								brown
CON__Q05443			+	+							brown
CON__Q0V8M9			+								brown
CON__Q14525;Q14525	Keratin, type I cuticular Ha3-II	KRT33B	+	+							brown
CON__Q15323;CON__Q9UE12;Q15323	Keratin, type I cuticular Ha1	KRT31	+	+							brown
CON__Q1A7A4	Complement component C5a		+								brown
CON__Q1RMK2			+	+							brown
CON__Q28065			+								brown
CON__Q2KIF2			+								brown
CON__Q2KIG3			+								grey
CON__Q2KIS7			+								brown
CON__Q2KJ83			+								brown
CON__Q2KJF1			+								purple
CON__Q32MB2;Q86Y46;CON__Q7RTS7;F8W1S1;Q86Y46-2;Q7RTS7;H0YIC5;CON__Q3SY84;Q3SY84	Keratin, type II cytoskeletal 73;Keratin, type II cytoskeletal 74;Keratin, type II cytoskeletal 71	KRT73;KRT74;KRT71		+							yellow
CON__Q3MHH8;C9JWK7;C9J2Z5;Q5T084;H7BZQ8			+								royalblue
CON__Q3SX14			+	+							red
CON__Q3SZH5			+	+							midnightblue
CON__Q3SZR3			+	+							midnightblue
CON__Q3SZV7			+	+							red
CON__Q3ZBD7			+								red
CON__Q497I4			+	+							red
CON__Q58D62			+								midnightblue
CON__Q6T181				+							red
CON__Q7Z3Y8;Q7Z3Y8	Keratin, type I cytoskeletal 27	KRT27	+								red
CON__Q7Z3Z0;Q7Z3Z0	Keratin, type I cytoskeletal 25	KRT25	+	+							grey
CON__Q922U2				+							red
CON__Q95121;I3L425;I3L1U4			+	+							red
CON__Q95M17			+								red
CON__Q9N2I2			+								red
CON__Q9TRI1			+	+							red
CON__Q9TTE1;CON__A2I7N0;CON__A2I7N1			+								grey
CON__REFSEQ:XP_001252647			+								red
CON__REFSEQ:XP_585019			+								red
CON__REFSEQ:XP_986630			+	+							red
D3DQ64;P27144	Adenylate kinase 4, mitochondrial	AK4		+							red
H0Y3P2;D3DQV9;P78344-2;P78344;H0YCH5;H0YEC5;H0YD77	Eukaryotic translation initiation factor 4 gamma 2	EIF4G2		+							red
D6R9B3		ABCC10	+	+							grey
H0YA70;E5RJR1;D6RA42;Q6DN14-5;Q6DN14-4;Q6DN14-3;Q6DN14-2;Q6DN14	Multiple C2 and transmembrane domain-containing protein 1	MCTP1	+								red
D6RIZ4;D6RA47;D6RE79;Q14728;D6RHV1;D6R9N3	Major facilitator superfamily domain-containing protein 10	MFSD10		+							red
D6RG13;D6RAT0;P61247;D6R9B6;H0Y8L7;D6RB09;E9PFI5;H0Y9Y4;D6RGE0;D6RI02;D6RED7;D6RAS7	40S ribosomal protein S3a	RPS3A		+							grey
D6RB59;O60645-2;O60645-3;O60645;H0Y995	Exocyst complex component 3	EXOC3		+							red
Q8IZ81;D6RBS5;V9GY58	ELMO domain-containing protein 2	ELMOD2		+							red
D6RCF2;O75367-2;O75367-3;O75367;Q9P0M6;B4DJC3;Q5SQT3	Histone H2A;Core histone macro-H2A.1;Core histone macro-H2A.2	H2AFY;H2AFY2		+							red
O94979-8;O94979;O94979-2;O94979-9;O94979-3;D6REX3;O94979-7;D6RHZ5;O94979-4;O94979-10;O94979-6;H7BXG7;H0YAB3;H0Y9K1;H0Y8V7;O94979-5;H0Y8W8;H0Y9V3;H0YAF5	Protein transport protein Sec31A	SEC31A		+							midnightblue
D6RFM5;P31040-2;P31040;A0A087X1I3;P31040-3;H0Y8X1	Succinate dehydrogenase [ubiquinone] flavoprotein subunit, mitochondrial	SDHA		+							midnightblue
D6RFN0;Q9BT78;D6RAX7;Q9BT78-2;D6RD63	COP9 signalosome complex subunit 4	COPS4		+							midnightblue
E5RFT4;Q8N4L2;E5RJC2;E5RIP9;E5RIY0	Type 2 phosphatidylinositol 4,5-bisphosphate 4-phosphatase	TMEM55A		+							midnightblue
E5RI87;Q86XS8-2;Q86XS8	E3 ubiquitin-protein ligase RNF130	RNF130	+								red
E5RI94;E7EWW7;E7ERK7;Q96DN5-3;Q96DN5-2;Q96DN5	TBC1 domain family member 31	TBC1D31	+								red
E5RIZ6;Q13283	Ras GTPase-activating protein-binding protein 1	G3BP1		+							midnightblue
E5RK69;H0YC77	Annexin	ANXA6		+							midnightblue
E9PBD8;E7EMG9;P33241-2;P33241;P33241-3;C9JKF7;C9JU59	Lymphocyte-specific protein 1	LSP1		+							red
H7BZ45;E7EMS6;E7EUU8;P21964-2;P21964	Catechol O-methyltransferase	COMT		+							midnightblue
E7END4;P58215;C9J5M1;B8ZZT6;H7C248;B9A025;P58215-2;P58215-3	Lysyl oxidase homolog 3	LOXL3		+							midnightblue
M0QYX2;M0R0P0;E7ENS9;M0QZ42;H7BXU4;M0QZG5;Q9NNX6-11;Q9NNX6;Q9H2X3;Q9NNX6-2;Q9NNX6-10;Q9NNX6-6;Q9H2X3-8;Q9NNX6-7;Q9H2X3-10;Q9H2X3-4;Q9H2X3-5;Q9H2X3-3;Q9NNX6-3;Q9NNX6-12;Q9H2X3-9;Q9H2X3-2;Q9NNX6-8;Q9H2X3-7;Q9H2X3-6;Q9NNX6-5	CD209 antigen;C-type lectin domain family 4 member M	CLEC4M;CD209		+							midnightblue
E7EPM6;P33121-2;P33121-3;P33121;D6RER0;B7Z3Z9;H0Y9Z9;D6RG07;H0Y9U7	Long-chain-fatty-acid--CoA ligase 1	ACSL1		+							midnightblue
E9PF84;E7EQB8;P51553-2;P51553;H7C1W2;G5E9Q7	Isocitrate dehydrogenase [NAD] subunit, mitochondrial;Isocitrate dehydrogenase [NAD] subunit gamma, mitochondrial	IDH3G		+							midnightblue
E7EQI7;Q12768	WASH complex subunit strumpellin	KIAA0196		+							midnightblue
E7ES96;P49768-7;P49768-2;P49768;G3V3Z0;G3V499;G3V2G7;P49768-4;P49768-3;P49768-5;P49768-6	Presenilin;Presenilin-1;Presenilin-1 NTF subunit;Presenilin-1 CTF subunit;Presenilin-1 CTF12	PSEN1		+							midnightblue
E7ESC6;Q9UIA9;E5RIW1;Q9H2T7	Exportin-7;Ran-binding protein 17	XPO7;RANBP17		+							midnightblue
E7ESP4;E7EMF1;E9PB77;D6RG08		ITGA2		+							midnightblue
E7ETC6;H0YA72;Q86YL7-5;Q86YL7-6;Q86YL7;Q86YL7-4;Q86YL7-3	Podoplanin	PDPN		+							midnightblue
E7ETY7;Q8TED1	Glutathione peroxidase;Probable glutathione peroxidase 8	GPX8		+							midnightblue
E7EV41;P32418-2;P32418-3;P32418-4;P32418-5;P32418	Sodium/calcium exchanger 1	SLC8A1	+	+							midnightblue
E7EVA0;P27816-2;P27816-6;P27816;H0Y2V1;F8W9U4;P27816-5;P27816-4;H7C4C5;B5MEG9	Microtubule-associated protein;Microtubule-associated protein 4	MAP4		+							midnightblue
Q07866-9;Q07866-3;G3V5R9;G3V3H3;F8W6L3;G5E9S8;E7EVH7;Q07866-8;G3V2E7;Q07866-2;Q07866;Q07866-7;Q07866-5;Q07866-10;Q07866-6;Q07866-4;G3V2P7;Q9H0B6-2;A8MX29;A8MZ87;Q9H0B6;E9PQ02	Kinesin light chain 1	KLC1		+							midnightblue
E7EVJ5;Q96F07-2;Q96F07;H7C229;E7EW33;A0A087WVE1;A0A087WTQ3;A0A087WWZ1;A0A087WZL7	Cytoplasmic FMR1-interacting protein 2	CYFIP2		+							midnightblue
E7EW83;Q9BY15-2;Q9BY15;M0R1G2	EGF-like module-containing mucin-like hormone receptor-like 3;EGF-like module-containing mucin-like hormone receptor-like 3 subunit alpha;EGF-like module-containing mucin-like hormone receptor-like 3 subunit beta	ADGRE3;EMR3		+							midnightblue
F5H228;E7EWP2;O75962-5;O75962-2;O75962-4;O75962;E7EPJ7	Triple functional domain protein	TRIO	+								midnightblue
E7EX90;Q14203-5;Q14203-2;Q14203-3;Q14203-4;Q14203-6;Q14203;E7EWF7	Dynactin subunit 1	DCTN1		+							midnightblue
F8W1N5;F8VZJ2;F8VNW4;F8W0W4;H0YHX9;Q13765;E9PAV3-2;E9PAV3;F8VZ58;Q9BZK3	Nascent polypeptide-associated complex subunit alpha;Nascent polypeptide-associated complex subunit alpha, muscle-specific form	NACA		+							midnightblue
E9PBT8;J3KQJ1;Q8NBJ7-2;Q8NBJ7;F8WEX5;E9PG02;J3QT17;C9JL30;A8MXB9;C9J660;F8WA42;Q8NBJ7-5;Q8NBJ7-3	Sulfatase-modifying factor 2	SUMF2		+							midnightblue
E9PCT3;P51636-2;P51636	Caveolin;Caveolin-2	CAV2		+							midnightblue
E9PDQ8;Q96I99;Q96I99-2	Succinyl-CoA ligase [GDP-forming] subunit beta, mitochondrial	SUCLG2		+							red
H0YDD4;E9PEJ4;P10515	Acetyltransferase component of pyruvate dehydrogenase complex;Dihydrolipoyllysine-residue acetyltransferase component of pyruvate dehydrogenase complex, mitochondrial	DLAT		+							red
H0Y8F0;H0Y547;E9PEJ6;P98196	Phospholipid-transporting ATPase;Probable phospholipid-transporting ATPase IH	ATP11A		+							red
Q5JWQ6;E9PEP6;O14786;H0Y4A0;Q5JWQ4;Q5T7F0;O14786-3;O14786-2	Neuropilin-1	NRP1		+							red
E9PF10;O75694-2;O75694	Nuclear pore complex protein Nup155	NUP155		+							red
E9PFZ2;D6RE86		CP		+							red
E9PGM4;Q04446	1,4-alpha-glucan-branching enzyme	GBE1		+							red
E9PHY0;E9PQY3;P11117;E9PP23;B7Z7D2;E9PKW9;E9PQW9;B7Z6U3;P11117-2	Lysosomal acid phosphatase	ACP2		+							red
E9PIC3;E9PQT4;E9PLV9;Q9UHI5	Large neutral amino acids transporter small subunit 2	SLC7A8		+							red
E9PJ95;Q9P000-2;Q9P000	COMM domain-containing protein 9	COMMD9		+							red
E9PMI6;E9PJF4;J3KN38;P54105	Methylosome subunit pICln	CLNS1A	+								red
E9PLA9;Q14444-2;Q14444;G3V153	Caprin-1	CAPRIN1		+							red
E9PLC4;Q5TB19;Q9BTT0-3;Q9BTT0		ANP32E		+							red
E9PLT0;O75534-2;O75534;O75534-3;O75534-4	Cold shock domain-containing protein E1	CSDE1		+							red
E9PQK1;E9PM62;Q5T9L3;Q5T9L3-2;E9PKJ0;Q7Z430;E9PJW4;H0YDL2;H0YCG9;Q5T9L3-3	Protein wntless homolog	WLS		+							red
E9PM69;R4GNH3;P17980;E9PN50;E9PMD8;E9PKD5	26S protease regulatory subunit 6A	PSMC3	+	+							red
E9PM95;J3KQL8;Q9BQE5	Apolipoprotein L2	APOL2		+							red
E9PN89		HSPA8		+							red
E9PQ68;O95169-3;O95169-2;O95169;K9J7I2	NADH dehydrogenase [ubiquinone] 1 beta subcomplex subunit 8, mitochondrial	NDUFB8		+							red
E9PS44;Q01628	Interferon-induced transmembrane protein 3	IFITM3		+							red
E9PS74;Q8NBI5;Q8NBI5-2;H0YD64	Solute carrier family 43 member 3	SLC43A3	+	+							red
E9PSH8;P07766	T-cell surface glycoprotein CD3 epsilon chain	CD3E		+							red
F2Z2Q9;G5E9R5;P24666-4;P24666;D3YTI2;P24666-3;P24666-2	Low molecular weight phosphotyrosine protein phosphatase	ACP1		+							red
F5GWZ1;Q9BTZ2-3;Q9BTZ2-7;Q9BTZ2-2;Q9BTZ2-5;Q9BTZ2-8;Q9BTZ2-4;Q9BTZ2	Dehydrogenase/reductase SDR family member 4	DHRS4		+							red
F5GYQ1;P61421;J3QL14;R4GN72;H3BQB4;H3BSG7;H3BQJ1	V-type proton ATPase subunit d 1	ATP6V0D1		+							red
F5H1R4;K7ES98;K7EM85;Q92619;Q92619-2;K7ES92	Minor histocompatibility protein HA-1;Minor histocompatibility antigen HA-1	HMHA1		+							red
F5H365;Q15436;Q15436-2;A0A2R8YF30;G3V5K1;A0A2R8Y633;A0A2R8Y7S7;G3V5X8;G3V4Q2;G3V4V1;G3V1W4;G3V3G5;G3V2R6;Q5QPE2;A0A2R8YFH5;Q15437	Protein transport protein Sec23A	SEC23A		+							red
F5H459;Q92572	AP-3 complex subunit sigma-1	AP3S1		+							red
F5H4Z8;P49746;P49746-2;Q2HIZ1;B4DQH6	Thrombospondin-3	THBS3		+							red
F5H5B4;Q13043-2;Q13043	Serine/threonine-protein kinase 4;Serine/threonine-protein kinase 4 37kDa subunit;Serine/threonine-protein kinase 4 18kDa subunit	STK4		+							red
G3V1U5;F5H6U7;Q9Y3E0	Vesicle transport protein GOT1B	GOLT1B		+							red
F5H6Z0;Q00537-2;Q00537;F8W1S5;F8VZY6;F8VQZ9	Cyclin-dependent kinase 17	CDK17		+							red
H0Y3C5;J3KPD6;F6SF04;P08631-3;P08631-2;P08631-4;P08631	Non-specific protein-tyrosine kinase;Tyrosine-protein kinase HCK	HCK		+							red
F6SYP7;P98153-2;P98153;B7Z3C4;P98153-3	Integral membrane protein DGCR2/IDD	DGCR2	+								red
F8U8C0;O00220	Tumor necrosis factor receptor superfamily member 10A	TNFRSF10A	+								red
F8VU57		HECTD4	+								red
F8VXB0;Q8NEU8;Q8NEU8-3;F8VWV2;Q8NEU8-2	DCC-interacting protein 13-beta	APPL2		+							red
F8VXU5;Q9UBQ0;Q9UBQ0-2;Q05DG7	Vacuolar protein sorting-associated protein 29	VPS29		+							red
F8VY04;F8W1A4;P54819-6;P54819-5;P54819-2;P54819;G3V213;F8VZG5;P54819-4;P54819-3	Adenylate kinase 2, mitochondrial;Adenylate kinase 2, mitochondrial;Adenylate kinase 2, mitochondrial, N-terminally processed	AK2		+							red
F8W031;F8W1K5;F8VXJ7;Q9Y2B0;F8W0J2;F8VP03;F8VWQ5;F8VU34	Protein canopy homolog 2	CNPY2		+							red
F8W0V3;Q9GZZ8	Extracellular glycoprotein lacritin	LACRT	+	+							red
F8W150;S4R3U2;H0YIN8;Q6ZTN6-2;Q6ZTN6;Q8IZ07;Q6ZTN6-3	Ankyrin repeat domain-containing protein 13D;Ankyrin repeat domain-containing protein 13A	ANKRD13A;ANKRD13D		+							red
F8W1C3;Q99542-3;Q99542	Matrix metalloproteinase-19	MMP19		+							red
Q96A26;F8W7Q4;E9PH05	Protein FAM162A	FAM162A		+							red
F8W8T1;P20591	Interferon-induced GTP-binding protein Mx1;Interferon-induced GTP-binding protein Mx1, N-terminally processed	MX1		+							red
H7BZK8;F8WB94;Q9P2L0-2;Q9P2L0	WD repeat-containing protein 35	WDR35		+							red
F8WBF9;Q5TH30;Q9UGV2-3;Q9UGV2-2;Q9UGV2	Protein NDRG3	NDRG3	+								red
F8WBZ0;H7C1Z9;Q9NWM8	Peptidyl-prolyl cis-trans isomerase;Peptidyl-prolyl cis-trans isomerase FKBP14	FKBP14		+							darkgrey
G3V1N2		HBA2		+							yellow
M0QXH4;G3V1S7;M0R2V0;Q92839;M0R1L3	Hyaluronan synthase 1	HAS1		+							yellow
G3V4S6;G3V433;G3V3M5;G3V3R1;P49757-8;P49757-7;P49757-6;P49757-5;P49757-4;P49757-2;P49757-3;P49757	Protein numb homolog	NUMB		+							green
H0YJ63;G3V438;H0YJG7;O95433-2;O95433	Activator of 90 kDa heat shock protein ATPase homolog 1	AHSA1	+	+							yellow
G3V533;Q6ZMZ3-2;Q6ZMZ3	Nesprin-3	SYNE3		+							lightgrey
G3XAL9;P55011-3;P55011	Solute carrier family 12 member 2	SLC12A2	+								lightgrey
G3XAN4;Q15629-2;Q15629	Translocating chain-associated membrane protein 1	TRAM1		+							lightgrey
G5E9Z2;Q96KA5-2;Q96KA5	Cleft lip and palate transmembrane protein 1-like protein	CLPTM1L		+							lightgrey
Q2L6G8;G8JLG2;Q15517	Corneodesmosin	CDSN	+	+							lightgrey
G8JLH9	Signal transducer and activator of transcription	STAT3		+							lightgrey
H0Y2U9		ADGRD1		+							lightgrey
H0Y368;Q5QPK2;O60762	Dolichol-phosphate mannosyltransferase subunit 1	DPM1		+							lightgrey
H0Y4R1;P12268	Inosine-5-monophosphate dehydrogenase 2	IMPDH2	+								lightgrey
H0Y5N9		COL12A1	+								lightgrey
H0Y612;Q9UPN9-2;Q9UPN9	E3 ubiquitin-protein ligase TRIM33	TRIM33	+								lightgrey
H0Y6Y6;P29017	T-cell surface glycoprotein CD1c	CD1C		+							lightgrey
H0Y7C8;O14657	Torsin-1B	TOR1B		+							lightgrey
H0Y885;P06276;H7C4Y0;F8WF14	Cholinesterase;Carboxylic ester hydrolase	BCHE		+							lightgrey
H0Y9B7;H0Y8H8;Q8NC56-2;Q8NC56	LEM domain-containing protein 2	LEMD2		+							lightgrey
H0Y8X4;O43598-2;O43598	2-deoxynucleoside 5-phosphate N-hydrolase 1	DNPH1		+							lightgrey
H0Y8Z9;Q9H845	Acyl-CoA dehydrogenase family member 9, mitochondrial	ACAD9		+							lightgrey
H0Y9N5;P10155-2;P10155-3;P10155-5;P10155-4;P10155	60 kDa SS-A/Ro ribonucleoprotein	TROVE2		+							lightgrey
H0YA18;D6RGX2;Q9NUQ7	Ufm1-specific protease 2	UFSP2		+							lightgrey
H0YAK7;Q99717;Q15797	Mothers against decapentaplegic homolog 5;Mothers against decapentaplegic homolog 1	SMAD5;SMAD1		+							lightgrey
Q5JW01;H0YCM7;Q5JVZ5;Q96JJ3-3;Q96JJ3	Engulfment and cell motility protein 2	ELMO2		+							lightgrey
H0YEA7;Q9UJJ9	N-acetylglucosamine-1-phosphotransferase subunit gamma	GNPTG		+							lightgrey
H0YG82;P82673-2;P82673	28S ribosomal protein S35, mitochondrial	MRPS35		+							lightgrey
H7C0I5;H0YGN5;Q9Y697-2;Q9Y697-3;Q9Y697	Cysteine desulfurase, mitochondrial	NFS1		+							lightgrey
H0YHW7;Q7Z4F1-2;Q7Z4F1	Low-density lipoprotein receptor-related protein 10	LRP10	+								lightgrey
H0YJG0;P12277	Creatine kinase B-type	CKB	+								lightgrey
Q5SZE2;Q5SZE3;H0YKH6;Q5SZE4;Q5SZE1;H0YNU7;Q96G23	Ceramide synthase 2	CERS2		+							lightgrey
H0YKY7		EFTUD1	+								lightgrey
H0YM31;Q16822;A0A0A0MS74;Q16822-2;Q16822-3;H0YML5	Phosphoenolpyruvate carboxykinase [GTP], mitochondrial	PCK2		+							black
J3KMZ9;H0YMD1;P01130-2;P01130-3;P01130-6;P01130-4;P01130-5;P01130;H0YM92;H0YMQ3	Low-density lipoprotein receptor	LDLR	+								black
H0YN26;P39687	Acidic leucine-rich nuclear phosphoprotein 32 family member A	ANP32A		+							lightcyan
H0YNK6;Q06418	Receptor protein-tyrosine kinase;Tyrosine-protein kinase receptor TYRO3	TYRO3	+								black
H3BLU7;O43488	Aflatoxin B1 aldehyde reductase member 2	AKR7A2	+	+							black
H3BR82;H3BMF4;Q9H2V7-3;Q9H2V7-4;Q9H2V7-2;Q9H2V7	Protein spinster homolog 1	SPNS1		+							black
H3BMQ1;H3BPF6;Q99471-3;Q99471	Prefoldin subunit 5	PFDN5		+							blue
H3BNC9;P08708	40S ribosomal protein S17	RPS17		+							purple
H3BST5;I3L2C6;Q8IXI1-2;Q8IXI1	Mitochondrial Rho GTPase 2	RHOT2		+							blue
H3BT29;H3BUJ5;H3BT57;P29590-14;P29590-10;P29590-4;P29590-12;P29590-2;P29590-5;P29590-9;P29590-13;P29590-3;P29590-8;P29590-11;P29590;H3BVD2	Protein PML	PML		+							blue
H3BUJ1;Q8TB96;F5GXC5	T-cell immunomodulatory protein	ITFG1		+							blue
H3BUU9;P55287;P55287-2;H3BQH2	Cadherin-11	CDH11		+							grey
H3BUV3;O14874-2;O14874-3;O14874	[3-methyl-2-oxobutanoate dehydrogenase [lipoamide]] kinase, mitochondrial	BCKDK		+							blue
H7BY93;Q96BN6-2		FAM149B1	+								yellow
H7BYJ3;O14578-3;O14578;O14578-4	Citron Rho-interacting kinase	CIT	+								yellow
H7BZ81;H7C3J0;Q6NUM9-2;Q6NUM9	All-trans-retinol 13,14-reductase	RETSAT		+							yellow
H7BZL4;H7C410;P35052	Glypican-1;Secreted glypican-1	GPC1		+							yellow
H7C124;Q5TEJ8-6;Q5TEJ8-3;Q5TEJ8-5;Q5TEJ8	Protein THEMIS2	THEMIS2		+							yellow
H7C131;P09110;C9JDE9;P09110-2;H0Y4D4;B4DVF4	3-ketoacyl-CoA thiolase, peroxisomal	ACAA1		+							turquoise
H7C341;O75533	Splicing factor 3B subunit 1	SF3B1		+							turquoise
H7C4F6;O00629	Importin subunit alpha-3	KPNA4		+							turquoise
H7C4R5;Q969Z0;Q969Z0-2	Protein TBRG4	TBRG4		+							turquoise
I3L0N3;P46459-2;P46459	Vesicle-fusing ATPase	NSF		+							blue
I3L1T3;Q9GZP9	Derlin-2	DERL2		+							blue
I3L4G8;I3L4A1;Q96FZ7	Charged multivesicular body protein 6	CHMP6		+							blue
J3KN16;Q5VYK3;R4GMY1;R4GMY3	Proteasome-associated protein ECM29 homolog	KIAA0368;ECM29		+							darkgrey
J3KNJ2;Q7L2H7;H0YCQ8;Q7L2H7-2;E9PN86	Eukaryotic translation initiation factor 3 subunit M	EIF3M		+							darkgrey
J3KQ48;Q9Y3E5	Peptidyl-tRNA hydrolase 2, mitochondrial	PTRH2		+							darkgrey
J3KR97;Q9BTW9;Q9BTW9-4;A0A0J9YVU1;I3L439;A0A0J9YWI5;A0A0J9YVR1;Q9BTW9-5	Tubulin-specific chaperone D	TBCD		+							darkgrey
J3KSR8;J3KTL2;Q07955	Serine/arginine-rich splicing factor 1	SRSF1		+							darkgrey
J3KT10;Q9BW27-3;Q9BW27;J3QLV0;J3QLD4;J3QL54;Q9BW27-2;J3KTC7;J3KSH3;J3KRC0;J3QLH0	Nuclear pore complex protein Nup85	NUP85		+							darkgrey
J3QR09;J3KTE4;P84098	Ribosomal protein L19;60S ribosomal protein L19	RPL19		+							darkgrey
J3QK89;Q8IWX8	Calcium homeostasis endoplasmic reticulum protein	CHERP		+							darkgrey
J3QKQ4;Q9UGN4-4;Q9UGN4-2;Q9UGN4	CMRF35-like molecule 8	CD300A		+							darkgrey
J3QKW1;M0R0P9;P31751-2;P31751;M0QZW8;J3QL45;M0R283	RAC-beta serine/threonine-protein kinase	AKT2		+							darkgrey
J3QRR0;J3QLP3;Q6PCB0	von Willebrand factor A domain-containing protein 1	VWA1		+							darkgrey
J3QRU1;P07947	Non-specific protein-tyrosine kinase;Tyrosine-protein kinase Yes	YES1		+							darkgrey
K7EM02;K7EIJ8;Q8IYT4-2;Q8IYT4	Katanin p60 ATPase-containing subunit A-like 2	KATNAL2		+							darkgrey
K7EJE8;K7EKE6;P36776-3;P36776-2;P36776;K7ER56;K7ER27	Lon protease homolog, mitochondrial	LONP1		+							darkgrey
K7EK07;P84243;Q16695;K7EMV3;B4DEB1;K7ES00;Q6NXT2;K7EP01	Histone H3;Histone H3.3;Histone H3.1t	H3F3B;H3F3A;HIST3H3		+							darkgrey
K7EKM5;Q9NP99-2;Q9NP99-3;Q9NP99	Triggering receptor expressed on myeloid cells 1	TREM1		+							darkgrey
K7EKW4;Q96AB3;Q96AB3-2;K7ENV7;Q96AB3-3	Isochorismatase domain-containing protein 2, mitochondrial	ISOC2		+							darkgrey
K7EL10;Q16512;Q16512-2	Serine/threonine-protein kinase N1	PKN1		+							lightcyan
K7EM09;K7EPR0;K7ELQ9;Q6UW68	Transmembrane protein 205	TMEM205		+							lightcyan
K7ENI5;K7EP88;K7ELV2;Q96EE3;Q96EE3-1	Nucleoporin SEH1	SEH1L		+							lightcyan
K7ENM6;K7ENC4;K7ERH0;Q7Z403-2;Q7Z403	Transmembrane channel-like protein 6	TMC6	+								lightcyan
K7EP56;Q9Y4W6	AFG3-like protein 2	AFG3L2		+							lightcyan
K7ERJ9;P51570;P51570-2	Galactokinase	GALK1		+							orange
M0QY65;Q9Y286-4;Q9Y286-3;Q9Y286-2;Q9Y286	Sialic acid-binding Ig-like lectin 7	SIGLEC7		+							orange
M0QZR4;Q92888;Q92888-3;Q92888-2;Q92888-4;M0R3H5;M0R2C7;M0QYC1	Rho guanine nucleotide exchange factor 1	ARHGEF1		+							orange
M0R0C3;M0R2F8;Q3ZCQ8-3;Q3ZCQ8;Q3ZCQ8-2	Mitochondrial import inner membrane translocase subunit TIM50	TIMM50		+							orange
M0R0F9;W4VSQ9;Q15642-4;Q15642-2;Q15642-3;Q15642;M0R070;M0R2H7;Q15642-5	Cdc42-interacting protein 4	TRIP10		+							orange
M0R300;M0R0P8;Q13459-2;Q13459;M0QZY4;M0R332	Unconventional myosin-IXb	MYO9B		+							orange
M0R0W6;P30530-2;P30530;H7C3L9;A0A087WZQ5;E9PHX8;Q12866	Receptor protein-tyrosine kinase;Tyrosine-protein kinase receptor UFO;Tyrosine-protein kinase Mer	AXL;MERTK		+							orange
M0R3D6;M0R1A7;M0R117;Q02543;M0R0P7	60S ribosomal protein L18a	RPL18A		+							orange
M0R2N5;Q9NZ01	Very-long-chain enoyl-CoA reductase	TECR	+	+							orange
O00151	PDZ and LIM domain protein 1	PDLIM1		+							orange
O00203;O00203-3;H0YBD0	AP-3 complex subunit beta-1	AP3B1		+							purple
O00204-2;O00204	Sulfotransferase family cytosolic 2B member 1	SULT2B1	+	+							purple
O00231;O00231-2	26S proteasome non-ATPase regulatory subunit 11	PSMD11		+							purple
O00461;F8W785	Golgi integral membrane protein 4	GOLIM4		+							purple
O00487	26S proteasome non-ATPase regulatory subunit 14	PSMD14		+							lightcyan
Q5JXT2;O00567	Nucleolar protein 56	NOP56		+							lightcyan
Q5VZ73;O00585	C-C motif chemokine 21	CCL21		+							lightcyan
O14494;O14494-2	Lipid phosphate phosphohydrolase 1	PPAP2A		+							lightcyan
U3KQU4;O14569	Cytochrome b561 domain-containing protein 2	CYB561D2		+							lightcyan
O14656;O14656-2	Torsin-1A	TOR1A		+							lightcyan
O14763-2;O14763	Tumor necrosis factor receptor superfamily member 10B	TNFRSF10B		+							lightcyan
O14777	Kinetochore protein NDC80 homolog	NDC80	+								lightcyan
O14807	Ras-related protein M-Ras	MRAS		+							lightcyan
O14828-2;O14828	Secretory carrier-associated membrane protein 3	SCAMP3	+								lightcyan
O14976-2;O14976	Cyclin-G-associated kinase	GAK		+							lightcyan
O15049	NEDD4-binding protein 3	N4BP3		+							lightcyan
O15075-2;O15075;Q5VZY9;O15075-3;O15075-4	Serine/threonine-protein kinase DCLK1	DCLK1		+							lightcyan
O15117-3;O15117-2;O15117	FYN-binding protein	FYB		+							lightcyan
O15121	Sphingolipid delta(4)-desaturase DES1	DEGS1		+							lightcyan
O15127;H3BV04;H3BN93;H3BUB6;H3BPL9	Secretory carrier-associated membrane protein 2	SCAMP2	+	+							lightcyan
O60684;O15131;P52294;Q5TFJ7;C9JYI4	Importin subunit alpha-7;Importin subunit alpha-6;Importin subunit alpha-5;Importin subunit alpha-5, N-terminally processed	KPNA6;KPNA5;KPNA1		+							lightcyan
O15204-2;O15204	ADAM DEC1	ADAMDEC1	+	+							lightcyan
O15230	Laminin subunit alpha-5	LAMA5		+							lightcyan
[truncated: 492 more rows]

## Sheet: Supplemental Table 2
Supplement Table 2. Two-dimensional Gene Ontology enrichment analysis. List of all Gene Ontology (GO) enriched in FSGS and No FSGS groups. The symbol “+” indicates the GO enriched above the 95% of confidence interval. For each GO name the enriched rank, -Log10 P-value and Uniprot ID of protein associated are reported.
Type of GO	GO name	FSGS Enriched rank	No FSGS Enriched rank	UP 95% CI	-Log10 P-value (FDR corrected)	Uniprot Ids of Enriched proteins
Chronic kidney disease	Chronic kidney disease	0.2	0.2		6.98	A0A024QZX5;A0A024R0T9;A0A024R6I7;A0A075B724;A0A075B736;A0A075B759;A0A075B788;A0A087WSY5;A0A087WSZ7;A0A087WT44;A0A087WT59;A0A087WTS4;A0A087WU08;A0A087WUA0;A0A087WUM2;A0A087WUQ6;A0A087WUV8;A0A087WVA1;A0A087WVE2;A0A087WVJ0;A0A087WVS2;A0A087WVZ1;A0A087WWH0;A0A087WWT3;A0A087WWY0;A0A087WWY6;A0A087WXC5;A0A087WXE5;A0A087WXR5;A0A087WXU3;A0A087WY00;A0A087WY55;A0A087WY61;A0A087WY82;A0A087WY93;A0A087WYS4;A0A…
Exocarta	Exosome	0.32	0.32		3.34	A0A024QZ42;A0A024QZX5;A0A024R0T9;A0A024R3B9;A0A024R4E5;A0A024R4M0;A0A024R571;A0A024R6I7;A0A024RA52;A0A075B6E5;A0A075B6F6;A0A075B6G3;A0A075B6Q0;A0A075B6R9;A0A075B724;A0A075B727;A0A075B730;A0A075B736;A0A075B743;A0A075B749;A0A075B752;A0A075B759;A0A075B780;A0A075B788;A0A075B7A0;A0A075B7C0;A0A075B7D9;A0A087WSV8;A0A087WT12;A0A087WT27;A0A087WT35;A0A087WT44;A0A087WT59;A0A087WT82;A0A087WTA8;A0A087WTB6;A0A…
Fibrosis	Fibrosis	0.29	0.19		1.76	A0A024R0T9;A0A024R4E5;A0A024R6I7;A0A075B6G3;A0A075B724;A0A075B727;A0A075B736;A0A075B759;A0A075B788;A0A075B7D9;A0A087WSV8;A0A087WSY5;A0A087WSZ7;A0A087WT12;A0A087WT59;A0A087WT82;A0A087WTA8;A0A087WTB6;A0A087WTE0;A0A087WTE4;A0A087WTJ7;A0A087WTK8;A0A087WTS4;A0A087WTS8;A0A087WTW9;A0A087WU08;A0A087WU13;A0A087WU27;A0A087WU36;A0A087WU81;A0A087WUA0;A0A087WUQ6;A0A087WUV5;A0A087WUV8;A0A087WV01;A0A087WVE2;A0A…
Focal Segmental Glomerulosclerosis	Focal Segmental Glomerulosclerosis	0.42	0.13	+	4.5	A0A024R6I7;A0A075B759;A0A075B788;A0A087WTA8;A0A087WTE4;A0A087WTS4;A0A087WU08;A0A087WU36;A0A087WUQ6;A0A087WUV8;A0A087WWA5;A0A087WWT3;A0A087WWY0;A0A087WWY6;A0A087WXE5;A0A087WY39;A0A087WY93;A0A087X002;A0A087X1J7;A0A087X296;A0A096LPE1;A0A0A0MQU1;A0A0A0MRQ5;A0A0A0MSC1;A0A0A0MSC8;A0A0A0MSN4;A0A0B4J2C3;A0A0C4DFM8;A0A0C4DFT3;A0A0C4DGC5;A0A0C4DGG3;A0A0C4DGN2;A0A0D9SFE5;A0A0D9SFK9;A0A0D9SG88;A0A0G2JH38;A0A…
Glomerular disease	Glomerular disease	0.26	0.16		7.76	A0A024R6I7;A0A075B6G3;A0A075B788;A0A087WT27;A0A087WT59;A0A087WTB6;A0A087WTE4;A0A087WU13;A0A087WU36;A0A087WUA0;A0A087WV01;A0A087WVC4;A0A087WVZ3;A0A087WWP1;A0A087WWT3;A0A087WWY0;A0A087WWY6;A0A087WXE5;A0A087WXP0;A0A087WY00;A0A087WY39;A0A087X002;A0A087X0I2;A0A087X163;A0A087X294;A0A096LPE1;A0A0A0MQU1;A0A0A0MR13;A0A0A0MRJ6;A0A0A0MRQ5;A0A0A0MS98;A0A0A0MSC1;A0A0A0MSC8;A0A0A0MSN4;A0A0A0MSR2;A0A0A0MT72;A0A…
Kidney disease	Kidney disease	0.22	0.22		11.17	A0A024QZX5;A0A024R0T9;A0A024R3B9;A0A024R4M0;A0A024R571;A0A024R6I7;A0A075B6E5;A0A075B6F6;A0A075B6G3;A0A075B6Q0;A0A075B724;A0A075B727;A0A075B736;A0A075B749;A0A075B759;A0A075B788;A0A075B7A0;A0A075B7C0;A0A075B7D9;A0A087WSV6;A0A087WSV8;A0A087WSY5;A0A087WSZ7;A0A087WT12;A0A087WT27;A0A087WT44;A0A087WT59;A0A087WTA8;A0A087WTB6;A0A087WTB8;A0A087WTE4;A0A087WTJ7;A0A087WTK0;A0A087WTS4;A0A087WTT1;A0A087WTW9;A0A…
Peritoneum disease	Peritoneum disease	0.23	0.23		5.97	A0A024R6I7;A0A075B724;A0A075B727;A0A075B736;A0A075B759;A0A075B788;A0A075B7D9;A0A087WT44;A0A087WT59;A0A087WTE4;A0A087WTS4;A0A087WTT1;A0A087WU08;A0A087WU13;A0A087WU36;A0A087WUV5;A0A087WVJ0;A0A087WVZ1;A0A087WVZ3;A0A087WWA5;A0A087WWH0;A0A087WWP1;A0A087WWT3;A0A087WWY0;A0A087WWY6;A0A087WXC5;A0A087WXP0;A0A087WXR5;A0A087WY82;A0A087WYS4;A0A087WZQ5;A0A087X0I2;A0A087X1S7;A0A087X296;A0A096LP69;A0A0A0MR85;A0A…
Prymary Glomerular disease	Prymary Glomerular disease	0.22	0.2		4.8	A0A024R6I7;A0A075B788;A0A087WT27;A0A087WU36;A0A087WV01;A0A087WVC4;A0A087WVZ3;A0A087WWT3;A0A087WWY6;A0A087WXE5;A0A087WXP0;A0A087WY00;A0A087WY39;A0A087X002;A0A087X0I2;A0A087X163;A0A0A0MQU1;A0A0A0MRJ6;A0A0A0MRQ5;A0A0A0MS98;A0A0A0MSC1;A0A0A0MSC8;A0A0A0MSN4;A0A0A0MSR2;A0A0A0MT72;A0A0A0MTS2;A0A0A6YYG9;A0A0C4DFM8;A0A0C4DFT3;A0A0C4DGG3;A0A0C4DGH0;A0A0D9SEH5;A0A0D9SFE5;A0A0D9SFW8;A0A0D9SG88;A0A0G2JH38;A0A…
Inflammation	Inflammation	0.3	0.2		9.32	A0A024QZ42;A0A024QZX5;A0A024R0T9;A0A024R3B9;A0A024R4E5;A0A024R6I7;A0A024RA52;A0A075B6E5;A0A075B6F6;A0A075B6G3;A0A075B6Q0;A0A075B724;A0A075B727;A0A075B736;A0A075B759;A0A075B788;A0A075B7C0;A0A075B7D9;A0A087WSV6;A0A087WSV8;A0A087WSY5;A0A087WSZ7;A0A087WT12;A0A087WT27;A0A087WT44;A0A087WT59;A0A087WT82;A0A087WTA8;A0A087WTB6;A0A087WTB8;A0A087WTD5;A0A087WTE4;A0A087WTJ2;A0A087WTJ7;A0A087WTK8;A0A087WTS4;A0A…
GOBP name	blood coagulation	0.37	0.35		4.3	A0A024R571;A0A075B752;A0A087WSY5;A0A087WTA8;A0A087WTT1;A0A087WUA0;A0A087WVC4;A0A096LNH6;A0A0A0MRJ7;A0A0D9SET8;A0A0J9YW64;A0A0J9YWK4;A0A0J9YYA3;A0A0S2Z4L3;A0A0U1RQQ4;A0A0U1RR44;A0A3B3IS66;A6NCQ8;A6PVI2;A6PVK5;B1AK85;B1AM21;B4DEB1;B4DN26;B7ZBK1;C9J3B7;C9JC84;C9JRG0;C9JSK5;C9JV37;CON__Q862S4;D6RB32;D6RBE9;D6REL8;E5RFM0;E5RJ37;E7END6;E9PBW4;E9PC54;F5H8B0;G3V264;G3V2W1;H0YBD0;H3BM21;H3BN55;H7C1L0;O953…
GOBP name	cellular protein metabolic process	0.44	0.47		8.86	A0A087WT59;A0A087WUA0;A0A087WUV5;A0A087WWT3;A0A0A0MRJ7;A0A0A0MT66;A0A0B4J259;A0A0C4DGP4;A0A0U1RQT3;A0A1W2PRR1;A0A2R8Y422;A0A3B3ISG3;A0A3B3IUE0;A6NEP9;A6PVI2;A6XND0;A8MUN2;B1AH94;B4DEB1;B4DEH5;C9J126;C9J3C1;C9J9B4;C9JB55;C9JC84;C9JCF5;C9JD84;C9JJR8;C9JMY1;C9JV37;C9JV77;C9JVN1;C9JXX4;C9JYM4;CON__P31096;D6RBX4;D6RGZ6;E5RFR1;E5RHU3;E7END6;E7EPA6;E7ERP7;E9PC84;E9PP27;E9PQD6;F5GWH6;F5H6I0;F5H7V9;F8W696…
GOBP name	complement activation	0.71	0.56		12.49	A0A075B6P5;A0A075B6S6;A0A087WVE2;A0A0A0MRZ8;A0A0A0MS07;A0A0A0MSV6;A0A0B4J231;A0A0C4DH25;A0A0C4DH73;A0A0D9SG88;A0A0G2JH38;A0A0G2JIE7;A0A286YES1;A0A286YEY4;A0A286YFJ8;A0A2Q2TTZ9;A0A3B3ISA6;A0A3B3ISR2;A2NJV5;B1AKG0;C9J7V5;C9JMA2;E5RG36;F5GY80;F5H7T4;F8W876;K7ERG9;M0QXZ3;O00187;O75636;P01597;P01599;P01601;P01602;P01619;P01624;P01699;P01701;P01706;P01714;P01715;P01717;P01721;P01742;P01764;P01768;P0178…
GOBP name	complement activation, classical pathway	0.66	0.46		14.21	A0A075B6P5;A0A075B6R2;A0A075B6S6;A0A075B7D0;A0A075B7D8;A0A075B7E8;A0A087X0I2;A0A0A0MRZ8;A0A0A0MS07;A0A0A0MS09;A0A0A0MS15;A0A0A0MSV6;A0A0B4J1U7;A0A0B4J1V0;A0A0B4J1V2;A0A0B4J1Y9;A0A0B4J231;A0A0B4J2B5;A0A0C4DH25;A0A0C4DH29;A0A0C4DH31;A0A0C4DH36;A0A0C4DH38;A0A0C4DH43;A0A0C4DH73;A0A0G2JH38;A0A0G2JIE7;A0A0G2JMB2;A0A0J9YX35;A0A0J9YXX1;A0A0J9YY99;A0A1B0GUU9;A0A286YES1;A0A286YEY1;A0A286YEY4;A0A286YFJ8;A0A…
GOBP name	extracellular matrix organization	0.32	0.46		6.97	A0A075B727;A0A087WT59;A0A087WTA8;A0A087WUA0;A0A087WUV8;A0A087WY39;A0A087WY82;A0A087WYX9;A0A087WZP6;A0A087X0K0;A0A087X0S5;A0A087X131;A0A087X208;A0A0A0MQS9;A0A0A0MQT7;A0A0A0MSC4;A0A0B4J203;A0A0U1RQT3;A0A1B0GTT5;A0A1B0GV93;A0A2R8Y484;A0A3B3IU79;A6NG45;A8MZG1;B1AHL2;B1AHM7;B4DQ77;C9J4I9;C9JC84;C9JH44;C9JKG1;C9JPK5;C9JXX7;CON__P31096;CON__Q2KJC7;CON__Q862S4;D3YTG3;D6R9X8;D6RBX4;D6REL8;D6RGZ6;E7ENL6;E7…
GOBP name	Fc-epsilon receptor signaling pathway	0.5	0.35		4.38	A0A075B6P5;A0A075B6S6;A0A087WVP0;A0A087X294;A0A0A0MR07;A0A0A0MRZ8;A0A0B4J231;A0A0C4DH25;A0A0C4DH73;A0A2Q2TTZ9;A2NJV5;A6NCQ8;C9J7T9;E5RJ37;E7ETC2;J3KT38;P01597;P01599;P01601;P01602;P01619;P01624;P01699;P01701;P01706;P01714;P01715;P01717;P01721;P01742;P01764;P01768;P01780;P01782;P01834;P04211;P04430;P06312;P06331;P0CF74;P23083;P28482;P43405;P63000;P80748
GOBP name	Fc-gamma receptor signaling pathway involved in phagocytosis	0.32	0.37		4.34	A0A075B6P5;A0A075B6S6;A0A087WTQ3;A0A087WU52;A0A087WXE5;A0A096LNH6;A0A0A0MR07;A0A0A0MRT6;A0A0A0MRZ8;A0A0A0MS07;A0A0A0MTI9;A0A0A6YYG9;A0A0B4J231;A0A0C4DH25;A0A0C4DH73;A0A1B0GWD0;A0A1W2PQB1;A0A286YES1;A0A286YEY4;A0A286YFJ8;A0A2Q2TTZ9;A0A2R8Y793;A0A3B3IU30;A2NJV5;B1ALC0;C9IZR8;C9J3B7;C9J4Z7;C9JTV5;C9JZD1;E5RFM0;E5RJ37;F5H6E2;F6SF04;F8W050;G3V2J8;H0YCM7;H2E272;I3L3C5;J3KT38;J3QRU1;P01597;P01599;P01601…
GOBP name	immunoglobulin production	0.6	0.34	+	5.53	A0A075B6H9;A0A075B6I0;A0A075B6I1;A0A075B6I9;A0A075B6J9;A0A075B6K4;A0A075B6K5;A0A075B6P5;A0A075B6R9;A0A075B6S5;A0A075B6S6;A0A087WSX0;A0A0A0MRZ8;A0A0A0MT36;A0A0B4J1Y8;A0A0B4J2D9;A0A0C4DH24;A0A0C4DH25;A0A0C4DH67;A0A0C4DH73;A0A0G2JRQ6;A0A2Q2TTZ9;A2NJV5;P01597;P01599;P01601;P01602;P01619;P01624;P01699;P01701;P01706;P01714;P01715;P01717;P01721;P04211;P04430;P06312;P80748
GOBP name	innate immune response	0.3	0.27		5.15	A0A075B6R2;A0A075B7D0;A0A075B7D8;A0A075B7E8;A0A087WUA0;A0A087WVZ1;A0A087WZQ5;A0A087X0I2;A0A087X2G1;A0A0A0MS07;A0A0A0MS09;A0A0A0MS15;A0A0A0MSV6;A0A0A6YYA0;A0A0B4J1U7;A0A0B4J1V0;A0A0B4J1V2;A0A0B4J1Y9;A0A0B4J231;A0A0B4J2B5;A0A0C4DH29;A0A0C4DH31;A0A0C4DH36;A0A0C4DH38;A0A0C4DH43;A0A0D9SET8;A0A0G2JIE7;A0A0G2JMB2;A0A0J9YX35;A0A0J9YXX1;A0A0J9YY99;A0A0R4J2E8;A0A0S2Z4L7;A0A1B0GUU9;A0A286YES1;A0A286YEY1;A0A…
GOBP name	keratinization	0.57	0.14	+	5.99	A0A087X106;A0A1W2PRP1;A0A1X7SCE1;A0A3B3IS58;C9J826;C9JM50;CON__A2A5Y0;CON__A2AB72;CON__H-INV:HIT000015463;CON__H-INV:HIT000016045;CON__O76013;CON__P02533;CON__P04264;CON__P08779;CON__P13647;CON__P19013;CON__P35527;CON__P35908;CON__P48668;CON__P78386;CON__Q01546;CON__Q14525;CON__Q15323;CON__Q32MB2;CON__Q7RTT2;CON__Q7Z3Y8;CON__Q7Z3Z0;CON__Q7Z794;CON__Q86YZ3;CON__Q9NSB4;P04259;P15924;P31944;P31947;Q…
GOBP name	leukocyte migration	0.35	0.34		5.7	A0A075B6P5;A0A075B6S6;A0A075B727;A0A075B759;A0A087WTA8;A0A087WU29;A0A087WUV8;A0A087WY82;A0A087WZQ5;A0A087X131;A0A087X1S7;A0A0A0MRZ8;A0A0B4J231;A0A0C4DFM8;A0A0C4DGL4;A0A0C4DH25;A0A0C4DH73;A0A0G2JMB2;A0A0J9YWG3;A0A0S2Z4L3;A0A0U1RQV4;A0A0U1RRI0;A0A1B0GUU9;A0A286YEY1;A0A2Q2TTZ9;A0A2R8Y484;A2NJV5;A6NCQ8;A8MUN2;B1AMW1;B4DQ77;C9J6S2;C9JA05;C9JKI3;C9JPK5;C9JXX7;CON__Q862S4;D6R9X8;E5RFM0;E5RHU3;E5RJ37;E7E…
GOBP name	phagocytosis, recognition	0.53	0.28	+	4.24	A0A075B6R2;A0A075B7D0;A0A075B7D8;A0A075B7E8;A0A087WUV5;A0A0A0MS07;A0A0A0MS09;A0A0A0MS15;A0A0B4J1U7;A0A0B4J1V0;A0A0B4J1V2;A0A0B4J1Y9;A0A0B4J231;A0A0B4J2B5;A0A0C4DH29;A0A0C4DH31;A0A0C4DH36;A0A0C4DH38;A0A0C4DH43;A0A0G2JMB2;A0A0J9YX35;A0A0J9YXX1;A0A0J9YY99;A0A1B0GUU9;A0A286YES1;A0A286YEY1;A0A286YEY4;A0A286YFJ8;P01742;P01764;P01768;P01780;P01782;P01834;P06331;P0CF74;P0DP08;P23083;Q5KU26
GOBP name	platelet degranulation	0.51	0.55		10.38	A0A075B727;A0A087WU13;A0A087WUA0;A0A087WUN8;A0A087WW43;A0A087WWT3;A0A087WWY3;A0A087WY93;A0A087X178;A0A096LPE1;A0A0A0MRA3;A0A0A0MRJ7;A0A0A0MSC4;A0A0D9SEH5;A0A0G2JPA8;A0A0J9YXB8;A0A0S2Z4L3;A0A182DWH7;A0A2R8Y793;A0A3B3IU79;A6PVI2;A6PVK5;A8K878;A8MZG1;B4DIE3;C9J7T9;C9J8S2;C9JB55;C9JC84;C9JDL2;C9JMN4;C9JV77;C9JY79;D6RBE9;D6RD66;D6REL8;E5RG36;E5RJ37;E9PGN7;E9PHK0;F5GY03;F5H1C6;F5H1E8;F8VNT9;F8W696;G3V2…
GOBP name	receptor-mediated endocytosis	0.48	0.42		7.98	A0A075B6P5;A0A075B6S6;A0A087WU08;A0A087WV74;A0A087WWI4;A0A087WWT3;A0A087WZ15;A0A0A0MRD9;A0A0A0MRZ8;A0A0A0MSM0;A0A0B4J231;A0A0C4DH25;A0A0C4DH73;A0A0G2JMB2;A0A0J9YWK4;A0A0U1RQT3;A0A1W2PPU6;A0A1W2PRR1;A0A1W2PRR9;A0A286YEY1;A0A2Q2TTZ9;A0A2R8Y7C0;A0A3B3IRM0;A2NJV5;A8MUN2;B1AH94;B4DDD6;B4DDJ5;B7ZKQ9;C9JA05;C9JHR8;C9JMA2;D6RFL4;E5RHK8;E7ERG8;E7ERP7;E7EU04;E7EVZ9;E9PQD6;F5GX30;F5GY03;F8W696;F8W876;G3V2J8…
GOBP name	regulation of complement activation	0.66	0.56		12.61	A0A075B6P5;A0A075B6S6;A0A087WSY5;A0A087X0I2;A0A0A0MRZ8;A0A0A0MS07;A0A0A0MSV6;A0A0B4J231;A0A0C4DH25;A0A0C4DH73;A0A0D9SG88;A0A0G2JH38;A0A0G2JIE7;A0A0S2Z4L3;A0A286YES1;A0A286YEY4;A0A286YFJ8;A0A2Q2TTZ9;A0A3B3IQ51;A0A3B3ISA6;A0A3B3ISR2;A0A3B3ITK5;A2NJV5;A6NMH8;A6PVY5;B1AKG0;B1AP58;C9J7V5;C9JV37;E5RG36;E9PGN7;F5GX75;F5GY80;F5H7T4;I3L3B0;M0QXZ3;P01031;P01597;P01599;P01601;P01602;P01619;P01624;P01699;P01…
GOBP name	retina homeostasis	0.84	0.69		6.05	A0A087WWT3;A0A0A0MRQ5;A0A0B4J259;A0A0C4DGN4;A0A0G2JMB2;A0A286YES1;A0A286YEY1;A0A2R8Y793;C9J3N8;C9JA05;C9JB55;C9JCF5;C9JEV0;CON__P04264;F5H6I0;H7BYH4;P01036;P01833;P01834;P12273;P31025
GOCC name	blood microparticle	0.8	0.74		3.23	A0A075B6P5;A0A075B6S6;A0A087WU08;A0A087WUA0;A0A087WWT3;A0A087WY93;A0A0A0MRD9;A0A0A0MRZ8;A0A0A0MS07;A0A0A0MS09;A0A0A0MS98;A0A0A0MSV6;A0A0B4J231;A0A0C4DH73;A0A0D9SFK9;A0A0D9SG88;A0A0G2JH38;A0A0G2JIW1;A0A0G2JMB2;A0A0G2JPA8;A0A0J9YWK4;A0A0J9YYA3;A0A0J9YYC8;A0A0S2Z4L3;A0A1B0GUU9;A0A286YES1;A0A286YEY1;A0A286YEY4;A0A286YFJ8;A0A2Q2TTZ9;A0A2R8Y793;A0A2R8Y7C0;A0A3B3ISA6;A0A3B3ISR2;A0A3B3ITK5;A0A3B3IU79;A6N…
GOCC name	cell surface	0.22	0.26		5.59	A0A024R3B9;A0A075B6F6;A0A075B6G3;A0A075B788;A0A087WTE4;A0A087WTK0;A0A087WU36;A0A087WUA0;A0A087WVI9;A0A087WWW0;A0A087WXC4;A0A087WYV5;A0A087WZQ5;A0A087X002;A0A087X131;A0A0A0MR06;A0A0A0MSA9;A0A0A0MSC4;A0A0A0MTJ5;A0A0C4DG84;A0A0D9SEN1;A0A0D9SFK2;A0A0D9SFW8;A0A0G2JH46;A0A0G2JII1;A0A0G2JLS7;A0A0G2JNC5;A0A0G2JPA8;A0A0G2JPD3;A0A0J9YWG3;A0A0R4J2F2;A0A0S2Z4L7;A0A0U1RQQ4;A0A0U1RRM8;A0A140T8Z9;A0A140T912;A0A…
GOCC name	collagen-containing extracellular matrix	0.45	0.54		2.09	A0A024QZX5;A0A075B752;A0A087WT82;A0A087WTA8;A0A087WTE4;A0A087WUA0;A0A087WUV5;A0A087WVE2;A0A087WWA5;A0A087WY39;A0A087WY93;A0A087WYX9;A0A087WZP6;A0A087X0A8;A0A087X0K0;A0A087X0S5;A0A087X0X3;A0A087X208;A0A096LP62;A0A096LPG1;A0A0A0MQS9;A0A0A0MQT7;A0A0A0MSV6;A0A0A0MT20;A0A0C4DGW9;A0A0G2JPA8;A0A0J9YXB8;A0A0J9YYC8;A0A0U1RQT3;A0A0U1RQV3;A0A0U1RR20;A0A140T902;A0A1B0GTY3;A0A1B0GU03;A0A1B0GVK0;A0A1W2PQG6;A0A…
GOCC name	cytosol	-0.08	0.02		3.29	A0A024QZX5;A0A024R3B9;A0A024R4E5;A0A024R4M0;A0A024RA52;A0A075B6E5;A0A075B6G3;A0A075B6Q0;A0A075B724;A0A075B743;A0A075B752;A0A075B759;A0A075B7A0;A0A075B7C0;A0A087WSV8;A0A087WSZ7;A0A087WT12;A0A087WT27;A0A087WT35;A0A087WTB6;A0A087WTB8;A0A087WTE0;A0A087WTE4;A0A087WTJ7;A0A087WTQ3;A0A087WTS4;A0A087WTS8;A0A087WTT1;A0A087WTW9;A0A087WU52;A0A087WU81;A0A087WU93;A0A087WUL9;A0A087WUM2;A0A087WUN8;A0A087WUQ6;A0A…
GOCC name	endocytic vesicle lumen	0.67	0.73		3.47	A0A087WU08;A0A087WWI4;A0A0A0MSM0;A0A0J9YWK4;A0A1W2PRR1;A0A2R8Y7C0;A8MUN2;E7ERP7;E9PQD6;F5GY03;F8W696;G3V2J8;K7EJB9;P02790
GOCC name	endoplasmic reticulum lumen	0.29	0.38		7.26	A0A087WTA8;A0A087WUA0;A0A087WUV5;A0A087WWI4;A0A087WWT3;A0A087WY39;A0A087WYX9;A0A087X0A8;A0A087X0K0;A0A087X0S5;A0A087X1G7;A0A0A0MQT7;A0A0A0MRJ7;A0A0A0MSC4;A0A0A0MT66;A0A0A0MTI5;A0A0C4DGP4;A0A140TA63;A0A1W2PRR1;A6NEP9;A6XND0;A8K878;A8MUN2;A8MXB9;A8MXE0;A8MZG1;B1AH94;B7ZBK1;C9J126;C9J3C1;C9J7V5;C9J9B4;C9JB55;C9JC84;C9JD84;C9JH44;C9JJR8;C9JP16;C9JPC3;C9JV37;C9JV77;C9JVN1;C9JXX4;C9JYM4;CON__P31096;CON…
GOCC name	endoplasmic reticulum membrane	-0.19	-0.04		3.42	A0A024QZ42;A0A075B6F6;A0A087WT35;A0A087WT44;A0A087WTD5;A0A087WTJ2;A0A087WUC6;A0A087WVA1;A0A087WW23;A0A087WXU3;A0A087WYD6;A0A087X002;A0A087X163;A0A087X1A9;A0A087X296;A0A0A0MSK3;A0A0A0MSV9;A0A0A0MSW4;A0A0A0MTE0;A0A0A0MTI6;A0A0A0MTJ9;A0A0A6YYA0;A0A0B4J239;A0A0C4DFT3;A0A0C4DG84;A0A0C4DGF0;A0A0C4DGP7;A0A0C4DGS1;A0A0C4DGX8;A0A0C4DH80;A0A0C4DH86;A0A0D9SFM4;A0A0G2JNX6;A0A0S2Z4L3;A0A0S2Z4R8;A0A0U1RQR6;A0A…
GOCC name	external side of plasma membrane	0.34	0.25		5.04	A0A075B6R2;A0A075B727;A0A075B788;A0A075B7D0;A0A075B7D8;A0A075B7E8;A0A087WSV6;A0A087WTE4;A0A087WU13;A0A087WUA0;A0A087WUV5;A0A087X131;A0A0A0MS07;A0A0A0MS09;A0A0A0MS15;A0A0A0MSN4;A0A0B4J1U7;A0A0B4J1V0;A0A0B4J1V2;A0A0B4J1Y9;A0A0B4J203;A0A0B4J231;A0A0B4J2B5;A0A0C4DG84;A0A0C4DGH0;A0A0C4DH29;A0A0C4DH31;A0A0C4DH36;A0A0C4DH38;A0A0C4DH43;A0A0G2JJQ6;A0A0G2JMB2;A0A0J9YX35;A0A0J9YXX1;A0A0J9YY99;A0A140T958;A0A…
GOCC name	extracellular exosome	0.33	0.47		1.76	A0A024QZ42;A0A024QZX5;A0A024R3B9;A0A024R4M0;A0A024R571;A0A024RA52;A0A075B6P5;A0A075B6Q0;A0A075B6S6;A0A075B724;A0A075B727;A0A075B736;A0A075B759;A0A075B788;A0A075B7C0;A0A087WSV8;A0A087WSY5;A0A087WT12;A0A087WT59;A0A087WTA8;A0A087WTB6;A0A087WTE0;A0A087WTK0;A0A087WTQ3;A0A087WTS8;A0A087WTT1;A0A087WU08;A0A087WU13;A0A087WU27;A0A087WU36;A0A087WU52;A0A087WU68;A0A087WUA0;A0A087WUI2;A0A087WUI8;A0A087WUM2;A0A…
GOCC name	extracellular matrix	0.3	0.36		3.8	A0A087WTA8;A0A087WWA5;A0A087WXC4;A0A087WY39;A0A087WYX9;A0A087X0A8;A0A087X0K0;A0A087X0S5;A0A096LPG1;A0A0A0MQT7;A0A0A0MT20;A0A0J9YYC8;A0A0U1RQV3;A0A1B0GV93;A0A2R8Y3T0;A6NMZ7;A8MZG1;B1AHL2;B1AHM7;B1ANL0;C9J8S2;C9JD84;C9JH44;C9JKG1;C9JT74;CON__Q2KJC7;CON__Q862S4;D6RBX4;D6RGZ6;E7ENL6;E7ERP7;F8W1B7;F8W1C3;G3XAP6;H0Y4K8;H0Y789;H0YBF2;H3BM42;H3BR66;H7BXV5;H7BY82;H7BZL4;I3L392;J3QLP3;O43155;O94769;P02458;…
GOCC name	extracellular region	0.46	0.44		4.57	A0A024QZX5;A0A024R0T9;A0A024RA52;A0A075B6P5;A0A075B6S6;A0A075B724;A0A075B736;A0A075B759;A0A087WSV6;A0A087WSY5;A0A087WT59;A0A087WTA8;A0A087WU08;A0A087WU27;A0A087WU52;A0A087WUA0;A0A087WUL9;A0A087WUM5;A0A087WUN8;A0A087WUR8;A0A087WUV5;A0A087WV01;A0A087WV51;A0A087WVE2;A0A087WVZ1;A0A087WW43;A0A087WWA5;A0A087WWI4;A0A087WWT3;A0A087WWY0;A0A087WWY3;A0A087WXP0;A0A087WY39;A0A087WY93;A0A087WYV5;A0A087WYX9;A0A…
GOCC name	extracellular space	0.51	0.44		4.57	A0A024QZX5;A0A024R0T9;A0A024R6I7;A0A075B6H9;A0A075B6I0;A0A075B6I1;A0A075B6I9;A0A075B6J9;A0A075B6K4;A0A075B6K5;A0A075B6P5;A0A075B6R9;A0A075B6S5;A0A075B6S6;A0A075B727;A0A075B759;A0A087WSV8;A0A087WSX0;A0A087WSY5;A0A087WT59;A0A087WT82;A0A087WTA8;A0A087WTE0;A0A087WU08;A0A087WU13;A0A087WU27;A0A087WUA0;A0A087WUM5;A0A087WUV5;A0A087WV01;A0A087WV42;A0A087WVJ0;A0A087WWA5;A0A087WWT3;A0A087WWW0;A0A087WXP0;A0A…
GOCC name	extracellular vesicle	0.49	0.52		5.14	A0A075B724;A0A087WU13;A0A087WUA0;A0A087WUV5;A0A087WV74;A0A087X0A8;A0A096LPE1;A0A0A0MRJ6;A0A0A0MRJ7;A0A0A0MT26;A0A0D9SF54;A0A2R8YDI9;A0A2U3TZI3;A0A3B3IT07;A0A3B3ITM0;A8MTM1;B1AKQ8;B4DHN5;B4DNG0;B4DNK4;C9JH44;D6R9D2;D6R9U2;D6REL8;E7ENL6;E7ERP7;E7EVZ9;F5GY80;F5GZ56;F8W696;F8WBE5;G3XAL9;H3BR70;I3L392;O00560;O43854;P05026;P20774;P51888;P98095;Q13885;Q9UKM7
GOCC name	focal adhesion	0.29	0.32		8.21	A0A024R4M0;A0A075B6E5;A0A075B759;A0A075B788;A0A075B7A0;A0A087WTT1;A0A087WU13;A0A087WU52;A0A087WUS8;A0A087WUV8;A0A087WV51;A0A087WV74;A0A087WVP1;A0A087WW53;A0A087WWI4;A0A087WWP1;A0A087WWY3;A0A087WWY6;A0A087WYY5;A0A087WZ15;A0A087WZF1;A0A087WZL6;A0A096LP69;A0A096LPE1;A0A0A0MRE3;A0A0A0MSA9;A0A0A0MSR2;A0A0A0MSW3;A0A0A0MT44;A0A0A0MTI9;A0A0A0MTP2;A0A0C4DFM8;A0A0C4DGY6;A0A0C4DH22;A0A0D9SEN1;A0A0D9SFB0;A0A…
GOCC name	high-density lipoprotein particle	0.73	0.59		4.27	A0A024R4E5;A0A096LPE2;A0A3B3ISW8;A8MUN2;B1AH94;E7ERP7;E9PQD6;F5GWH6;F8W696;F8WF42;H3BRJ9;I3L0J6;J3KS17;K7EJI9;O95445;P02652;P55056;P55058;Q13790
GOCC name	immunoglobulin complex, circulating	0.55	0.26	+	4.39	A0A075B6R2;A0A075B7D0;A0A075B7D8;A0A075B7E8;A0A0A0MS07;A0A0A0MS09;A0A0A0MS15;A0A0B4J1U7;A0A0B4J1V0;A0A0B4J1V2;A0A0B4J1Y9;A0A0B4J231;A0A0B4J2B5;A0A0C4DH29;A0A0C4DH31;A0A0C4DH36;A0A0C4DH38;A0A0C4DH43;A0A0G2JMB2;A0A0J9YX35;A0A0J9YXX1;A0A0J9YY99;A0A1B0GUU9;A0A286YES1;A0A286YEY1;A0A286YEY4;A0A286YFJ8;P01742;P01764;P01768;P01780;P01782;P01834;P06331;P0CF74;P0DP08;P23083
GOCC name	integral component of membrane	-0.15	-0.1		3.74	A0A075B6F6;A0A075B727;A0A075B788;A0A087WSV6;A0A087WT44;A0A087WTD5;A0A087WTE0;A0A087WTE4;A0A087WTJ2;A0A087WTK0;A0A087WTS4;A0A087WU13;A0A087WU29;A0A087WU53;A0A087WUC6;A0A087WUN8;A0A087WUV8;A0A087WVA1;A0A087WVJ0;A0A087WVP1;A0A087WVZ1;A0A087WW23;A0A087WW43;A0A087WWW0;A0A087WXE5;A0A087WXU3;A0A087WY82;A0A087WYD6;A0A087WYS4;A0A087WYW6;A0A087WZQ5;A0A087X0K0;A0A087X1A9;A0A087X1I6;A0A087X208;A0A096LP69;A0A…
GOCC name	intermediate filament	0.43	0.13	+	3.32	A0A087WY00;A0A087X106;A0A0C4DGC5;A0A0D9SFE5;A0A1B0GTT5;A0A1W2PRP1;A0A1X7SCE1;A0A3B3IS58;C9J826;C9JM50;C9K028;CON__A2A5Y0;CON__A2AB72;CON__H-INV:HIT000015463;CON__H-INV:HIT000016045;CON__O76013;CON__P02533;CON__P08779;CON__P13647;CON__P19013;CON__P20930;CON__P35527;CON__P35908;CON__P48668;CON__P78386;CON__Q01546;CON__Q14525;CON__Q15323;CON__Q32MB2;CON__Q7Z3Y8;CON__Q7Z3Z0;K7EMS3;O60361;P15924;P1766…
GOCC name	keratin filament	0.59	0.21	+	3.41	A0A075B730;A0A087X106;A0A1W2PRP1;A0A1X7SCE1;A6NCN2;CON__H-INV:HIT000015463;CON__H-INV:HIT000016045;CON__P02533;CON__P04264;CON__P13647;CON__P19013;CON__P35908;CON__P48668;CON__P78386;CON__Q01546;CON__Q32MB2;CON__Q7RTT2;CON__Q7Z794;CON__Q9NSB4;F5GWH6;P04259;P31944
GOCC name	membrane	-0.07	0.07		5.07	A0A024R4M0;A0A024R571;A0A075B6F6;A0A075B6Q0;A0A075B730;A0A075B759;A0A075B788;A0A075B7A0;A0A075B7C0;A0A087WSZ7;A0A087WT44;A0A087WTB6;A0A087WTD5;A0A087WTE4;A0A087WTQ3;A0A087WTS4;A0A087WTT1;A0A087WU02;A0A087WU13;A0A087WU26;A0A087WU29;A0A087WU53;A0A087WU68;A0A087WU93;A0A087WUI2;A0A087WUL9;A0A087WUM2;A0A087WUS8;A0A087WUV5;A0A087WUV8;A0A087WV01;A0A087WV22;A0A087WV51;A0A087WV74;A0A087WVC1;A0A087WVI9;A0A…
GOCC name	membrane raft	0.23	0.32		3.23	A0A075B6G3;A0A075B727;A0A075B736;A0A075B788;A0A087WTB6;A0A087WUM2;A0A087WUV8;A0A087WWP1;A0A087X1S7;A0A087X1Z2;A0A096LPE1;A0A0A0MR02;A0A0C4DFT3;A0A0G2JJQ6;A0A0S2Z4L7;A0A0U1RQU3;A0A1B0GU03;A0A1W2PNW1;A0A1W2PRR9;A0A3B3ITM0;A2A2V1;A6NMY6;B1AJQ6;B1ALD5;B4DHN5;B4DN67;C9J0S9;C9J5M0;C9JDS9;C9JHG2;C9JI87;C9JKI3;C9JPK5;C9JWY7;D6RFL4;E5RFM0;E5RHW4;E5RJ37;E7ES96;E7ESS4;E7ETC6;E9PAM4;E9PCT3;E9PIG2;E9PIM6;F5GX…
GOCC name	mitochondrial matrix	-0.34	-0.25		4.2	A0A087WTL3;A0A087WUQ6;A0A087WXC5;A0A087WZN1;A0A0A0MS74;A0A0A0MSE2;A0A0B4J2A4;A0A0C4DGB9;A0A0C4DGI3;A0A0D9SFS3;A0A0G2JLD8;A0A0U1RQF8;A0A1W2PPH1;A0A1W2PR83;A0A3B3ITI4;A2A274;B1AH48;B4DJ81;B7Z9I1;B8ZZ54;B8ZZA8;B8ZZZ0;C9J0S9;C9J634;C9J8Q5;C9JJT5;C9JNT3;D3DQ64;D6RAL1;E5RFV2;E7EQB8;E9PDQ8;E9PDW2;E9PEJ4;E9PJH4;E9PKH6;E9PQ68;E9PRQ6;E9PS48;F5GXZ9;F8VP50;F8W079;G3V1M7;G3V241;G3V3F0;G3V4Z4;G3XAL0;H0Y548;H0Y…
GOCC name	myelin sheath	0.24	0.39		5.73	A0A024R3B9;A0A024R571;A0A075B6Q0;A0A075B724;A0A087WTB6;A0A087WV01;A0A087WV74;A0A087WVZ4;A0A087WWT3;A0A087WXC5;A0A087X1I3;A0A0A0MR02;A0A0A0MRQ5;A0A0A0MSB2;A0A0A0MT26;A0A0A0MTS2;A0A0B4J1R6;A0A0D9SEH5;A0A0U1RQF8;A0A1B0GTT5;A0A1B0GVS3;A0A1C7CYX9;A0A1W2PR83;A0A286YF22;A0A2R8Y422;A0A2R8Y4H6;A0A2R8Y5P0;A0A2R8Y793;A0A2R8YDT1;A0A3B3ITM0;A1L2Z2;A2A274;A8K7Q2;B1AKQ8;B4DJ81;B4DNK4;B4DTR1;B4DUR8;B7ZAR1;B8ZZ51…
GOCC name	nucleoplasm	-0.2	-0.14		4.83	A0A024R3B9;A0A024R4M0;A0A024RA52;A0A075B743;A0A075B7D9;A0A087WT12;A0A087WT35;A0A087WU68;A0A087WU81;A0A087WUI2;A0A087WUL9;A0A087WV50;A0A087WVC4;A0A087WVI9;A0A087WVP0;A0A087WVS2;A0A087WVV1;A0A087WVZ1;A0A087WVZ4;A0A087WWT1;A0A087WWY6;A0A087WX29;A0A087WY55;A0A087WY61;A0A087WY67;A0A087WY74;A0A087WYS6;A0A087WYT3;A0A087X002;A0A087X027;A0A087X0P0;A0A087X0V5;A0A087X0X3;A0A087X1R9;A0A087X1Z3;A0A087X2D0;A0A…
GOCC name	plasma membrane	0.12	0.16		5.89	A0A024QZX5;A0A024R4E5;A0A024R571;A0A075B6E5;A0A075B6F6;A0A075B6G3;A0A075B6H9;A0A075B6I0;A0A075B6I1;A0A075B6I9;A0A075B6J9;A0A075B6K4;A0A075B6K5;A0A075B6P5;A0A075B6Q0;A0A075B6R9;A0A075B6S5;A0A075B6S6;A0A075B727;A0A075B743;A0A075B752;A0A075B788;A0A075B7C0;A0A087WSV6;A0A087WSV8;A0A087WSX0;A0A087WSZ7;A0A087WT35;A0A087WT44;A0A087WT82;A0A087WTB6;A0A087WTE0;A0A087WTE4;A0A087WTK0;A0A087WTK8;A0A087WTW9;A0A…
GOCC name	platelet alpha granule lumen	0.62	0.63		7.37	A0A087WUA0;A0A087WWT3;A0A087WY93;A0A087X178;A0A0A0MRJ7;A0A0A0MSC4;A0A0G2JPA8;A0A0S2Z4L3;A6PVI2;A6PVK5;A8MZG1;C9JC84;C9JV77;C9JY79;D6REL8;E5RG36;E9PGN7;F5GY03;F5H1C6;F5H1E8;G3V2E8;H0Y4K8;H0Y789;H0YL90;H3BMQ8;K7ERG9;M0R009;O00391;P01009;P01042;P01042-2;P02751-5;P02763;P02775;P04196;P04275;P05121;P19652;P62328;Q14393;Q9NXH8
GOCC name	spherical high-density lipoprotein particle	0.93	0.92		3.45	A0A024R0T9;A0A0A0MRD9;B0YIW2;E5RG36;F8W696;F8WF42;O95445;P02652
GOCC name	very-low-density lipoprotein particle	0.74	0.67		3.56	A0A024R0T9;A8MUN2;B0YIW2;B1AH94;C9JGT6;E5RJI0;E7ERP7;F5GWH6;F8W696;J3KS17;K7EJI9;O95445;P02652;P55056
GOCC name	vesicle	0.32	0.36		3.62	A0A075B759;A0A087WTE0;A0A087WVJ0;A0A087X243;A0A0B4J1R6;A0A0G2JIW1;A0A2R8Y3B3;A0A2R8Y422;A0A2R8Y4W2;A0A2R8Y5P0;A0A2R8Y793;A0A2R8YDI9;A0A3B3ISF9;A0A3B3ITN8;A6NMH8;A6NMY6;A8MVV6;B0AZS6;B1AJQ6;B4DNK4;B4DQU5;B7Z6Z4;B7ZKR5;B8ZZT4;C9J7T9;C9JB55;C9JIS1;C9JKI3;C9JNR4;C9JZ65;E5RK64;E7EMK3;E7EUT5;E9PJC6;E9PK25;F5GZV7;F5H8B0;F8VRV7;F8VSL7;G5E9U5;H3BR70;H3BRJ9;J3QRA3;M0QZZ9;O00299;O14569;O14976;O15400;O75436;…
GOMF name	antigen binding	0.58	0.33	+	9.83	A0A075B6H9;A0A075B6I0;A0A075B6I1;A0A075B6I9;A0A075B6J9;A0A075B6K4;A0A075B6K5;A0A075B6P5;A0A075B6R2;A0A075B6R9;A0A075B6S5;A0A075B6S6;A0A075B7D0;A0A075B7D8;A0A075B7E8;A0A087WSX0;A0A087X1S7;A0A0A0MRZ8;A0A0A0MS07;A0A0A0MS09;A0A0A0MS15;A0A0A0MT36;A0A0B4J1U7;A0A0B4J1V0;A0A0B4J1V2;A0A0B4J1Y8;A0A0B4J1Y9;A0A0B4J231;A0A0B4J2B5;A0A0B4J2D9;A0A0C4DH24;A0A0C4DH25;A0A0C4DH29;A0A0C4DH31;A0A0C4DH36;A0A0C4DH38;A0A…
GOMF name	calcium ion binding	0.3	0.28		6.85	A0A024QZ42;A0A024R571;A0A075B752;A0A075B7C0;A0A087WSV8;A0A087WUR8;A0A087WUS8;A0A087WVP1;A0A087WWP1;A0A087WXU3;A0A087WY00;A0A087WYV5;A0A087WYW6;A0A087WZP6;A0A087X002;A0A087X0I2;A0A087X1Z2;A0A087X208;A0A096LPG1;A0A0A0MRA3;A0A0A0MSC8;A0A0A0MSQ0;A0A0B4J2C3;A0A0C4DGP4;A0A0C4DH86;A0A0D9SF54;A0A0J9YYC8;A0A0S2Z4L3;A0A0U1RQT3;A0A0U1RQV3;A0A1C7CYY4;A0A1W2PRR1;A0A2R8Y5V9;A0A2U3TZI3;A0A3B3ISR2;A0A3B3IST7;A0A…
GOMF name	endopeptidase inhibitor activity	0.76	0.69		4.62	A0A087WW43;A0A087WWY0;A0A0G2JPA8;A0A0S2Z4L3;A0A1W2PQG6;A0A3B3ISA6;F5GXY0;F5H1E8;H7C0L5;M0QXZ3;P01031;P01034;P05546;P0C0L4;P19823;Q13103;Q14624;Q9UHG2
GOMF name	extracellular matrix structural constituent	0.33	0.46		5.49	A0A087WTA8;A0A087WUA0;A0A087WUV5;A0A087WWA5;A0A087WY39;A0A087WYX9;A0A087WZP6;A0A087X0K0;A0A087X208;A0A096LPG1;A0A0A0MQS9;A0A0A0MQT7;A0A0U1RQV3;A0A1B0GVK0;A0A3B3ITK0;A8MZG1;B1AHL2;B1AHM7;B4DQH6;C9J4I9;C9JC84;C9JD84;C9JKG1;C9JLQ8;CON__Q2KJC7;CON__Q862S4;D3YTG3;D6RBX4;D6REL8;E5RK99;E7EPA6;E9PC84;F5GX75;F5GY03;F5H7V9;F6SDV2;G3XAP6;H0Y4K8;H0Y8V2;H0YBF2;H7BXV5;H7BY82;J3QLP3;K7ES70;O15230;O43854;O75339;…
GOMF name	heparin binding	0.38	0.44		4.85	A0A075B788;A0A087WWA5;A0A087WWY0;A0A087WXP0;A0A087WYV5;A0A0A0MR60;A0A0D9SG88;A0A1B0GV93;A0A3B3IRQ7;A0A3B3ITE8;A0A3B3ITK0;A2A437;A8MUN2;A8MZG1;B4DQH6;B4E1S2;C9JCF5;C9JH98;C9JV37;CON__Q2KJC7;D3YTG3;D6RB32;D6RBE9;E5RFF0;E5RJI0;E7ERP7;E7ES19;E9PEP6;E9PHK0;E9PQD6;F5GX75;G3V264;G3V2W1;G3XAP6;H0Y4K8;H7BY82;H7C5A4;I3L3N5;J3KS17;J3QSF7;M0R1V4;O94769;P01008;P01042;P01042-2;P02751-5;P03950;P04196;P05546;P08…
GOMF name	immunoglobulin receptor binding	0.56	0.27	+	4.63	A0A075B6R2;A0A075B7D0;A0A075B7D8;A0A075B7E8;A0A0A0MS07;A0A0A0MS09;A0A0A0MS15;A0A0B4J1U7;A0A0B4J1V0;A0A0B4J1V2;A0A0B4J1Y9;A0A0B4J231;A0A0B4J2B5;A0A0C4DH29;A0A0C4DH31;A0A0C4DH36;A0A0C4DH38;A0A0C4DH43;A0A0G2JMB2;A0A0J9YX35;A0A0J9YXX1;A0A0J9YY99;A0A1B0GUU9;A0A286YES1;A0A286YEY1;A0A286YEY4;A0A286YFJ8;C9JA05;P01742;P01764;P01768;P01780;P01782;P01834;P06331;P0CF74;P0DP08;P23083
GOMF name	integrin binding	0.41	0.49		6.09	A0A075B6G3;A0A087WU13;A0A087WUV5;A0A087WWA5;A0A087WWY6;A0A087WXC4;A0A0C4DFM8;A0A0D9SEN1;A0A0U1RQT3;A0A1B0GTT5;A0A1W2PRR9;A6NMH8;A8MVV6;A8MZG1;B1AHL2;B1AHM7;B2RPK0;C9J9B4;C9JPK5;C9JY79;D6R9X8;D6RBX4;E5RJ37;E7ES19;E7ESS4;E7EVZ9;E9PDD2;E9PIM6;E9PLZ6;F5GX75;F5H1C6;F8W1B7;G3V2E8;G3XAP6;H0Y3Z3;H0Y4K8;H0YIV7;H2E272;H3BM21;H7BY82;H7BZG1;H7C4W1;K7EJB9;K7EQC7;O15230;O43854;O94769;P02461;P02751-5;P04275;P13…
GOMF name	protease binding	0.43	0.4		4.03	A0A024QZX5;A0A087WTA8;A0A0A0MQW3;A0A0A0MRA3;A0A0D9SEN1;A0A0G2JJQ6;A0A0G2JPA8;A0A0J9YXB8;A0A1W2PQG6;A0A2R8Y422;A0A3B3ITW1;A2A2V1;A6NMY6;B4DHQ6;B4E1G1;C9J0E4;C9J0S9;C9JPK5;C9JZ65;CON__Q862S4;D6R9X8;E7EMK3;E7ERG8;F5H1E8;F8U8C0;F8WBB6;G3V264;G3XAP6;H0Y4K8;H0Y789;H0YM92;H3BM21;H7BZG1;P01008;P01009;P01034;P02461;P02751-5;P04275;P05121;P09923;P14174;P16035;P42574;P50453;P80188;Q16610;Q96RD7
GOMF name	serine-type endopeptidase activity	0.55	0.41		11.03	A0A075B6P5;A0A075B6S6;A0A087WU08;A0A087WUR8;A0A087WVE2;A0A087WWY0;A0A087WXP0;A0A087X0I2;A0A0A0MRD9;A0A0A0MRZ8;A0A0A0MS07;A0A0A0MSV6;A0A0B4J231;A0A0C4DH25;A0A0C4DH73;A0A0D9SEN1;A0A0G2JH38;A0A0G2JIE7;A0A0J9YYC8;A0A1B0GU03;A0A286YES1;A0A286YEY4;A0A286YFJ8;A0A2Q2TTZ9;A0A2R8Y7I4;A0A3B3ISA6;A0A3B3ISR2;A0A3B3IU24;A2NJV5;A6PVI2;B1AN99;B4DN26;B7ZBK1;B7ZKR5;C9IZP8;C9J075;C9J7V5;C9JCF5;C9JIF9;C9JMA2;C9JV37;…
GOMF name	serine-type endopeptidase inhibitor activity	0.47	0.45		4.01	A0A024QZX5;A0A024R6I7;A0A087WW43;A0A087WY93;A0A096LP62;A0A0A0MQW3;A0A0C4DGW9;A0A0G2JPA8;C9JZ65;E7ENL6;E9PGN7;E9PIG2;F5GXY0;F5H1E8;F8WAS2;G3V264;G3V2W1;G3V350;H7BYS2;H7C0L5;I3L107;I3L392;P01008;P01009;P01019;P02760;P04196;P05121;P05543;P05546;P19823;P29622;P30086;P50453;Q14624;Q6YHK3;Q96P63;Q9UHG2
KEGG pathway name	Complement and coagulation cascades	0.67	0.65		12.64	A0A087WSY5;A0A087WUA0;A0A087X0I2;A0A087X131;A0A0A0MRJ7;A0A0A0MSV6;A0A0D9SG88;A0A0G2JH38;A0A0G2JIE7;A0A0G2JPA8;A0A0S2Z4L3;A0A0U1RQQ4;A0A3B3IS66;A0A3B3ISR2;A0A3B3ITK5;A6PVI2;A6PVK5;A6PVY5;B4DN26;B7ZBK1;C9J075;C9JC84;C9JMA2;C9JV37;D6RB32;D6REL8;E5RG36;E7END6;E7EVZ9;E9PGN7;F5GX75;F5GY80;F5H1E8;F5H7T4;F5H8B0;F8W876;G3V264;H3BMV4;H7BYS2;H7C062;K7ERG9;M0QXZ3;O00187;P00740;P00748;P01008;P01009;P01031;P01…
KEGG pathway name	ECM-receptor interaction	0.41	0.43		3.96	A0A087WTA8;A0A087WWA5;A0A087WXC4;A0A087WY39;A0A087X0S5;A0A087X208;A0A0A0MQS9;A0A0U1RQT3;A0A2R8Y484;A0A3B3ITK0;A0A3B3IU79;A6NMZ7;A8MZG1;B4DQH6;C9JH44;C9JPK5;C9JXX7;CON__P31096;CON__Q862S4;D6R9X8;E7ENL6;E7EPA6;E7ES19;E9PC84;E9PKC6;F5GX75;F5H7V9;G3XAP6;H0Y4K8;H0Y8V2;H0YIV7;H3BM21;H7BZG1;H7C4W1;I3L392;O15230;P02458;P02751-5;P04275;P11047;P13224;P17301;P53708;P55268;P56199;Q14118
KEGG pathway name	Leukocyte transendothelial migration	0.16	0.42	+	3.24	A0A075B6Q0;A0A075B727;A0A087WTB6;A0A087WY82;A0A087WZL6;A0A096LP69;A0A096LPE1;A0A0A0MR07;A0A0U1RQV4;A0A0U1RRI0;A0A2R8Y543;A0A2R8Y5P0;A0A2R8Y793;A0A3B3ITM0;A6NI72;A6NIZ1;B4DQ77;C9IZ88;C9JFJ0;C9JNR4;C9JPK5;C9JY79;E7ESS4;E7EVZ9;E9PDD2;E9PIM6;G3V2E8;H3BMV4;H3BNP7;H3BR66;H3BV73;J3KTJ1;K7EIG8;O95832;P04839;P14209;P24844;P26038;P48061;P60953;P63000;Q9BX67
KEGG pathway name	Metabolic pathways	-0.25	-0.08		7.13	A0A087WSZ7;A0A087WT12;A0A087WT27;A0A087WT35;A0A087WT44;A0A087WTE0;A0A087WTL3;A0A087WU81;A0A087WUI8;A0A087WUM2;A0A087WUQ6;A0A087WVS2;A0A087WVZ4;A0A087WWT1;A0A087WXC5;A0A087WXR5;A0A087WY67;A0A087WYS1;A0A087WYS4;A0A087WYT3;A0A087WZN1;A0A087X1I3;A0A087X1J7;A0A087X243;A0A087X296;A0A0A0MR85;A0A0A0MS74;A0A0A0MSC1;A0A0A0MSE2;A0A0A0MSK3;A0A0A0MSS8;A0A0A0MT26;A0A0A0MTE0;A0A0A0MTI6;A0A0A0MTN3;A0A0A0MTS2;A0A…
KEGG pathway name	Oxidative phosphorylation	-0.28	0.1	+	4.33	A0A087WTL3;A0A087WVZ4;A0A087WWT1;A0A087WXC5;A0A087WXR5;A0A087X1I3;A0A0A0MT26;A0A0C4DGB9;A0A0C4DGX8;A0A3B3IRW3;A0A3B3IT57;A8MUH2;B4DE93;B4DEZ3;B4DJ81;B7Z2A9;B7Z2R2;C9JA17;C9JJT5;C9JXQ9;D6R9C3;E5RGH6;E9PKH6;E9PM12;E9PQ68;E9PS48;F5GYQ1;F5H608;F8W079;H0Y9M8;H3BN72;H3BNX8;H3BPJ9;H7C068;K7EJP1;O43677;O43678;O43920;O75306;P00156;P00395;P00403;P00846;P03905;P03915;P08574;P0C7P4;P10606;P24539;P27449;P3193…
KEGG pathway name	Protein digestion and absorption	0.51	0.51		3.9	A0A087WSY5;A0A087WTA8;A0A087WY39;A0A087WYX9;A0A087X0A8;A0A087X0K0;A0A087X0S5;A0A0A0MQT7;A0A0A0MT26;A0A0J9YYC8;A6NMZ7;B1AN99;B7ZL91;C9J6S2;C9JH44;CON__Q862S4;E7ENL6;E7EV41;E9PIC3;F5GZI0;F8VUY8;F8WBB6;H7BXV5;H7BY82;I3L392;M0QX44;O43895;P02458;P02461;P05026
KEGG pathway name	Epithelia to Mesenchimal transition	0.51	0.43		3.8	A0A087WXE5;A0A0A0MSV6;A0A0G2JH46;A0A0G2JIE7;A0A0G2JII1;A0A0G2JJQ8;A0A0U1RR32;A0A140T8Z1;A0A140T8Z5;A0A140T8Z9;A0A140TA34;A0A1W2PQB1;A0A2R8Y619;A0A3B3IS11;A0A3B3ISR2;A0A3B3ITK5;B4DEB1;B4DJC3;C9JY79;F5GY80;F5H7T4;G3V2E8;H0Y9N5;J3KRY3;J3QLI9;M0QXZ3;P01031;P01912;P02745;P02747;P02748;P07357;P08311;P0C0L4;P10643;P13671;P28068;P62805;P68431;P79483;Q71DI3
KEGG pathway name	Systemic lupus erythematosus	0.41	0.47		4.02	A0A3B3ISA6;B1AHC9;C9JZ81;CON__ENSEMBL:ENSBTAP00000024146;H3BMV4;P0C0L4;P23510;P31994
Keywords	Adaptive immunity	0.39	0.28		5.53	A0A075B6H9;A0A075B6I0;A0A075B6I1;A0A075B6I9;A0A075B6J9;A0A075B6K4;A0A075B6K5;A0A075B6P5;A0A075B6R2;A0A075B6R9;A0A075B6S5;A0A075B6S6;A0A075B7E8;A0A087WSV6;A0A087WSX0;A0A087WUA0;A0A087WYD6;A0A0A0MRZ8;A0A0A0MS07;A0A0A0MS09;A0A0A0MS15;A0A0A0MT36;A0A0B4J1U7;A0A0B4J1V0;A0A0B4J1V2;A0A0B4J1Y8;A0A0B4J1Y9;A0A0B4J231;A0A0B4J2D9;A0A0C4DH24;A0A0C4DH25;A0A0C4DH29;A0A0C4DH31;A0A0C4DH38;A0A0C4DH43;A0A0C4DH67;A0A…
Keywords	Blood coagulation	0.68	0.6		6.23	A0A075B752;A0A087WSY5;A0A087WUA0;A0A0A0MRJ7;A0A0S2Z4L3;A0A0U1RQQ4;A0A3B3IS66;A6PVI2;A6PVK5;B7ZBK1;C9J075;C9JC84;C9JV37;D6RB32;D6RBE9;D6REL8;E7END6;E9PGN7;F5H8B0;G3V2W1;P00740;P00748;P01008;P01009;P01042;P01042-2;P04196;P04275;P05546;P13224;P22891;Q6UWV6
Keywords	Calcium	0.3	0.33		9.1	A0A024QZ42;A0A024R571;A0A075B6G3;A0A075B752;A0A075B7C0;A0A087WSV8;A0A087WTA8;A0A087WUA0;A0A087WVE2;A0A087WVP1;A0A087WXU3;A0A087WYX9;A0A087WZP6;A0A087X002;A0A087X0I2;A0A087X131;A0A087X1Z2;A0A087X208;A0A096LPG1;A0A0A0MRA3;A0A0A0MRJ7;A0A0A0MSQ0;A0A0B4J1R6;A0A0B4J2C3;A0A0C4DG09;A0A0C4DGP4;A0A0C4DH86;A0A0D9SF54;A0A0D9SFS3;A0A0G2JM75;A0A0J9YXF2;A0A0J9YYC8;A0A0S2Z4L3;A0A0U1RQT3;A0A0U1RQU3;A0A0U1RQV3;A0A…
Keywords	Cell membrane	0.14	0.14		4.13	A0A024R571;A0A075B6F6;A0A075B6G3;A0A075B6H9;A0A075B6I0;A0A075B6I1;A0A075B6I9;A0A075B6J9;A0A075B6K4;A0A075B6K5;A0A075B6P5;A0A075B6Q0;A0A075B6R2;A0A075B6R9;A0A075B6S5;A0A075B6S6;A0A075B727;A0A075B730;A0A075B743;A0A075B788;A0A075B7C0;A0A075B7E8;A0A087WSV6;A0A087WSX0;A0A087WSZ7;A0A087WT35;A0A087WT82;A0A087WTB6;A0A087WTE0;A0A087WTE4;A0A087WTK0;A0A087WTK8;A0A087WTW9;A0A087WU13;A0A087WU29;A0A087WU36;A0A…
Keywords	Collagen	0.49	0.69		5.81	A0A087WTA8;A0A087WVE2;A0A087WY39;A0A087WYX9;A0A087X0A8;A0A087X0K0;A0A087X0S5;A0A0A0MQT7;A0A0A0MSV6;A0A0A0MT20;A6NMZ7;B4DDJ5;C9JH44;CON__Q862S4;E5RK99;E7ENL6;E9PGA6;H7BXV5;H7BY82;I3L392;O75636;P02458;P02461;P02745;P02747;P11226;Q15485;Q15848;Q5KU26;Q9BWP8;Q9BXJ0;Q9BXX0
Keywords	Complement pathway	0.78	0.73		6.92	A0A087X0I2;A0A0A0MSV6;A0A0G2JIE7;A0A3B3ISA6;A0A3B3ISR2;A0A3B3ITK5;A6PVY5;E5RG36;E9PGN7;F5GY80;F5H7T4;H0YFL7;I3L3B0;M0QXZ3;O00187;P01031;P02745;P02747;P02748;P07357;P0C0L4;P10643;P11226;P13671;P15529-16;P20851
Keywords	Extracellular matrix	0.31	0.42		5.65	A0A087WTA8;A0A087WWA5;A0A087WXC4;A0A087WY39;A0A087WYX9;A0A087WZP6;A0A087X0A8;A0A087X0K0;A0A087X0S5;A0A087X208;A0A096LPG1;A0A0A0MQS9;A0A0A0MQT7;A0A0A0MT20;A0A0G2JQ91;A0A0U1RQT3;A0A0U1RQV3;A0A1B0GTY3;A0A2R8Y3T0;A6NMY6;A6NMZ7;A8MZG1;B1AHL2;B1AHM7;B7ZKR5;C9J4I9;C9JD84;C9JH44;C9JJR8;C9JKG1;C9JP16;CON__Q2KJC7;CON__Q862S4;D6RBX4;D6RGZ6;E2QRI1;E5RK99;E7ENL6;E7EPA6;E7ERP7;E7ES19;E9PC84;F5GY03;F5H7V9;F8VNV…
Keywords	Glycoprotein	0.23	0.22		12.18	A0A024R0T9;A0A024R3B9;A0A024R6I7;A0A075B6F6;A0A075B727;A0A075B759;A0A075B788;A0A087WSV6;A0A087WSY5;A0A087WT59;A0A087WT82;A0A087WTA8;A0A087WTD5;A0A087WTE4;A0A087WTK0;A0A087WU08;A0A087WU13;A0A087WU29;A0A087WU36;A0A087WU53;A0A087WUA0;A0A087WUR8;A0A087WUV5;A0A087WUV8;A0A087WUZ2;A0A087WV42;A0A087WVE2;A0A087WVJ0;A0A087WVP1;A0A087WW43;A0A087WWA5;A0A087WWI4;A0A087WWT3;A0A087WWY0;A0A087WXC4;A0A087WXE5;A0A…
Keywords	Hemostasis	0.68	0.6		6.23	A0A075B752;A0A087WSY5;A0A087WUA0;A0A0A0MRJ7;A0A0S2Z4L3;A0A0U1RQQ4;A0A3B3IS66;A6PVI2;A6PVK5;B7ZBK1;C9J075;C9JC84;C9JV37;D6RB32;D6RBE9;D6REL8;E7END6;E9PGN7;F5H8B0;G3V2W1;P00740;P00748;P01008;P01009;P01042;P01042-2;P04196;P04275;P05546;P13224;P22891;Q6UWV6
Keywords	Immunity	0.31	0.24		7.87	A0A075B6H9;A0A075B6I0;A0A075B6I1;A0A075B6I9;A0A075B6J9;A0A075B6K4;A0A075B6K5;A0A075B6P5;A0A075B6R2;A0A075B6R9;A0A075B6S5;A0A075B6S6;A0A075B7E8;A0A087WSV6;A0A087WSX0;A0A087WU08;A0A087WUA0;A0A087WVE2;A0A087WVZ1;A0A087WXE5;A0A087WYD6;A0A087WZQ5;A0A087X0I2;A0A087X0V5;A0A087X2G1;A0A096LNZ9;A0A0A0MRZ8;A0A0A0MS07;A0A0A0MS09;A0A0A0MS15;A0A0A0MSV6;A0A0A0MT36;A0A0A6YY99;A0A0A6YYA0;A0A0B4J1U7;A0A0B4J1V0;A0A…
Keywords	Immunoglobulin V region	0.57	0.27	+	7.24	A0A075B6H9;A0A075B6I0;A0A075B6I1;A0A075B6I9;A0A075B6J9;A0A075B6K4;A0A075B6K5;A0A075B6P5;A0A075B6R2;A0A075B6R9;A0A075B6S5;A0A075B6S6;A0A075B7E8;A0A087WSX0;A0A0A0MRZ8;A0A0A0MS15;A0A0A0MT36;A0A0B4J1U7;A0A0B4J1V0;A0A0B4J1V2;A0A0B4J1Y8;A0A0B4J1Y9;A0A0B4J2D9;A0A0C4DH24;A0A0C4DH25;A0A0C4DH29;A0A0C4DH31;A0A0C4DH38;A0A0C4DH43;A0A0C4DH67;A0A0C4DH73;A0A0J9YX35;A0A0J9YXX1;A0A2Q2TTZ9;A2NJV5;P01597;P01599;P016…
Keywords	Keratin	0.58	0.11	+	4.82	A0A087X106;A0A1W2PRP1;A0A1X7SCE1;A0A3B3IS58;A6NCN2;C9JM50;CON__A2A5Y0;CON__A2AB72;CON__H-INV:HIT000015463;CON__H-INV:HIT000016045;CON__O76013;CON__P02533;CON__P04264;CON__P08779;CON__P13647;CON__P19013;CON__P35527;CON__P35908;CON__P48668;CON__P78386;CON__Q01546;CON__Q14525;CON__Q15323;CON__Q32MB2;CON__Q7RTT2;CON__Q7Z3Y8;CON__Q7Z3Z0;CON__Q7Z794;CON__Q9NSB4;P04259
Keywords	Mitochondrion	-0.29	-0.15		6.68	A0A087WT12;A0A087WTL3;A0A087WUN7;A0A087WVZ1;A0A087WVZ4;A0A087WW40;A0A087WWT1;A0A087WXC5;A0A087WXR5;A0A087WYY5;A0A087WZN1;A0A087X1I3;A0A087X1Z2;A0A087X243;A0A087X2G1;A0A096LNH5;A0A0A0MR02;A0A0A0MRE3;A0A0A0MS41;A0A0A0MS74;A0A0A0MSE2;A0A0B4J2A4;A0A0C4DG06;A0A0C4DGB9;A0A0C4DGI3;A0A0D9SFS3;A0A0G2JLD8;A0A0U1RQF8;A0A140T971;A0A1B0GTB8;A0A1B0GXB4;A0A1W2PPH1;A0A1W2PQI2;A0A1W2PR83;A0A286YEX5;A0A2R8Y3M4;A0A…
Keywords	Phosphoprotein	-0.12	-0.02		4.66	A0A024QZX5;A0A024R3B9;A0A024R4E5;A0A024R4M0;A0A024R571;A0A024RA52;A0A075B6E5;A0A075B6F6;A0A075B6G3;A0A075B724;A0A075B727;A0A075B730;A0A075B736;A0A075B743;A0A075B749;A0A075B759;A0A075B788;A0A075B7A0;A0A075B7C0;A0A075B7D9;A0A087WSV6;A0A087WSV8;A0A087WSZ7;A0A087WT12;A0A087WT27;A0A087WT35;A0A087WT44;A0A087WT59;A0A087WTB6;A0A087WTB8;A0A087WTD5;A0A087WTE4;A0A087WTJ7;A0A087WTK0;A0A087WTK8;A0A087WTS8;A0A…
Keywords	Pyrrolidone carboxylic acid	0.63	0.41	+	6.12	A0A075B6J9;A0A087WTA8;A0A087WV42;A0A0A0MSV6;A0A0B4J1V2;A0A0C4DH43;A0A2R8Y484;A0A3B3ITK5;A0A3B3IU79;C9JA05;C9JEV0;C9JF17;C9JRE9;CON__Q862S4;D6REL8;E7EVZ9;E9PIM6;F5H6I0;H0Y4K8;I3L107;O15240;O75594;O95479;P01042;P01042-2;P01699;P01701;P01706;P01742;P01768;P02652;P02751-5;P02763;P03950;P04745;P12273;P19652;P23083;P34096;P51884;P80188
Keywords	Secreted	0.48	0.38		4.57	A0A024R0T9;A0A075B6H9;A0A075B6I0;A0A075B6I1;A0A075B6I9;A0A075B6J9;A0A075B6K4;A0A075B6K5;A0A075B6P5;A0A075B6R2;A0A075B6R9;A0A075B6S5;A0A075B6S6;A0A075B759;A0A075B7E8;A0A087WSV6;A0A087WSV8;A0A087WSX0;A0A087WSY5;A0A087WT59;A0A087WT82;A0A087WTA8;A0A087WTE4;A0A087WU08;A0A087WU13;A0A087WU27;A0A087WUA0;A0A087WUI2;A0A087WUR8;A0A087WUV5;A0A087WUZ2;A0A087WV42;A0A087WVE2;A0A087WVJ0;A0A087WW43;A0A087WWA5;A0A…
Keywords	Signal	0.33	0.28		3.23	A0A024R0T9;A0A024R6I7;A0A075B6H9;A0A075B6I0;A0A075B6I1;A0A075B6I9;A0A075B6J9;A0A075B6K4;A0A075B6K5;A0A075B6P5;A0A075B6R2;A0A075B6R9;A0A075B6S5;A0A075B6S6;A0A075B727;A0A075B788;A0A075B7E8;A0A087WSV6;A0A087WSV8;A0A087WSX0;A0A087WSY5;A0A087WT59;A0A087WT82;A0A087WTA8;A0A087WTD5;A0A087WTE4;A0A087WTK0;A0A087WU08;A0A087WU29;A0A087WU36;A0A087WU53;A0A087WUA0;A0A087WUR8;A0A087WUV5;A0A087WUV8;A0A087WUZ2;A0A…
Keywords	Transferase	-0.29	-0.23		5.91	A0A087WT35;A0A087WVC4;A0A087WWY6;A0A087WY67;A0A087WY74;A0A087WYS1;A0A087WZQ5;A0A087X0V5;A0A087X243;A0A087X294;A0A0A0MR85;A0A0A0MRA3;A0A0A0MRJ6;A0A0A0MTC1;A0A0A0MTE0;A0A0A0MTI6;A0A0A0MTJ5;A0A0A0MTN3;A0A0A6YYL2;A0A0B4J1R6;A0A0B4J203;A0A0B4J2A4;A0A0C4DFS8;A0A0C4DFT8;A0A0C4DGI3;A0A0C4DH80;A0A0G2JNX6;A0A0G2JQD2;A0A0U1RQF0;A0A0U1RQV4;A0A1B0GTB8;A0A1B0GUS4;A0A1B0GWA2;A0A1W2PP80;A0A1W2PPB5;A0A1W2PRR9;A0A…
Keywords	Transit peptide	-0.36	-0.21		5.94	A0A087WT12;A0A087WTL3;A0A087WUN7;A0A087WVZ4;A0A087WWT1;A0A087WXC5;A0A087WZN1;A0A087X1I3;A0A096LNH5;A0A0A0MS74;A0A0A0MSE2;A0A0B4J2A4;A0A0C4DG06;A0A0C4DGB9;A0A0C4DGI3;A0A0D9SFS3;A0A0G2JLD8;A0A0U1RQF8;A0A1B0GTB8;A0A1B0GWA2;A0A1B0GXB4;A0A1W2PPH1;A0A1W2PR83;A0A2R8Y3M4;A0A2R8Y4F5;A0A3B3ITI4;A2A274;A8MUH2;B4DE93;B4DJ81;B4DP62;B4DVF4;B5MD38;B7Z9I1;B8ZZA8;B8ZZZ0;C9J0S9;C9J634;C9J6W7;C9J8Q5;D6R9C3;D6RAI5;E…
Reactome name	Antigen activates B Cell Receptor (BCR) leading to generation of second messengers	0.55	0.37		4.95	A0A075B6P5;A0A075B6S6;A0A0A0MR07;A0A0A0MRZ8;A0A0A0MS09;A0A0B4J231;A0A0C4DH25;A0A0C4DH73;A0A1B0GUU9;A0A2Q2TTZ9;A2NJV5;C9J7T9;E5RFM0;E5RJ37;H0Y8B3;J3KT38;P01597;P01599;P01601;P01602;P01619;P01624;P01699;P01701;P01706;P01714;P01715;P01717;P01721;P01742;P01764;P01768;P01780;P01782;P01834;P04211;P04430;P06312;P06331;P0CF74;P23083;P43405;P80748
Reactome name	CD22 mediated BCR regulation	0.64	0.41	+	5.75	A0A075B6P5;A0A075B6S6;A0A0A0MRZ8;A0A0A0MS09;A0A0B4J231;A0A0C4DH25;A0A0C4DH73;A0A1B0GUU9;A0A2Q2TTZ9;A2NJV5;E5RJ37;P01597;P01599;P01601;P01602;P01619;P01624;P01699;P01701;P01706;P01714;P01715;P01717;P01721;P01742;P01764;P01768;P01780;P01782;P01834;P04211;P04430;P06312;P06331;P0CF74;P23083;P80748
Reactome name	Cell surface interactions at the vascular wall	0.36	0.36		4.91	A0A075B6P5;A0A075B6S6;A0A075B727;A0A087WTA8;A0A087WU29;A0A087WY82;A0A087WZQ5;A0A087X131;A0A087X1S7;A0A096LP69;A0A0A0MRZ8;A0A0B4J231;A0A0C4DH25;A0A0C4DH73;A0A0G2JMB2;A0A0J9YWG3;A0A0S2Z4L3;A0A0U1RQQ4;A0A1B0GUU9;A0A286YEY1;A0A2Q2TTZ9;A0A2R8Y484;A2NJV5;A6NCQ8;A8MUN2;B1AMW1;B4DDG0;B4DQ77;C9JA05;C9JPK5;C9JV37;CON__Q862S4;E5RFM0;E5RHU3;E5RJ37;E7END6;E7EQJ3;E7EVZ9;E9PKC6;F8U8C0;H0Y4K8;H0YIV7;H3BM42;H3BML…
Reactome name	Chylomicron assembly	0.94	0.96		3.64	A0A024R0T9;A8MUN2;B0YIW2;E7ERP7;F5GWH6;F8W696;H0Y3Z3;P02652
Reactome name	Classical antibody-mediated complement activation	0.66	0.49		7.32	A0A075B6P5;A0A075B6S6;A0A0A0MRZ8;A0A0A0MS07;A0A0A0MSV6;A0A0B4J231;A0A0C4DH25;A0A0C4DH73;A0A286YES1;A0A286YEY4;A0A286YFJ8;A0A2Q2TTZ9;A0A3B3ISR2;A2NJV5;C9JRE9;F5H7T4;P01597;P01599;P01601;P01602;P01619;P01624;P01699;P01701;P01706;P01714;P01715;P01717;P01721;P01742;P01764;P01768;P01780;P01782;P01834;P02745;P02747;P04211;P04430;P06312;P06331;P0CF74;P23083;P80748
Reactome name	Collagen chain trimerization	0.51	0.73	+	3.47	A0A087WTA8;A0A087WY39;A0A087WYX9;A0A087X0A8;A0A087X0K0;A0A087X0S5;A0A0A0MQT7;A6NMZ7;C9JH44;CON__Q862S4;E7ENL6;H7BXV5;H7BY82;I3L392;P02458;P02461
Reactome name	Common Pathway of Fibrin Clot Formation	0.82	0.75		4.27	A0A087WUA0;A0A0A0MRJ7;A0A0S2Z4L3;A0A0U1RQQ4;A0A3B3IS66;A6PVK5;B7ZBK1;C9JC84;C9JV37;D6REL8;E7END6;G3V264;P01008;P05546
Reactome name	ECM proteoglycans	0.32	0.45		3.62	A0A087WTA8;A0A087WTE4;A0A087WWA5;A0A087WXC4;A0A087WY39;A0A087WYX9;A0A087X0S5;A0A087X131;A0A087X208;A0A0A0MQS9;A0A0A0MR60;A0A0U1RQT3;A0A3B3IU79;A6NMZ7;C9JH44;C9JKG1;C9JPK5;CON__Q862S4;D6RGZ6;E7ENL6;E7EPA6;E9PC84;F5GX75;F5GY03;F5H7V9;F8VNV6;G3XAP6;H0Y4K8;H3BM21;H7BY82;H7BZG1;H7C4W1;I3L392;O15230;P02458;P02461;P02751-5;P05121;P11047;P17301;P51884;P53708;P55268;Q14118;Q5TBF2
Reactome name	Fc epsilon receptor (FCERI) signaling	0.59	0.4		5.03	A0A075B6P5;A0A075B6S6;A0A0A0MRZ8;A0A0B4J231;A0A0C4DH25;A0A0C4DH73;A0A2Q2TTZ9;A2NJV5;A6NCQ8;E5RJ37;P01597;P01599;P01601;P01602;P01619;P01624;P01699;P01701;P01706;P01714;P01715;P01717;P01721;P01742;P01764;P01768;P01780;P01782;P01834;P04211;P04430;P06312;P06331;P0CF74;P23083;P43405;P80748
Reactome name	FCERI mediated Ca+2 mobilization	0.54	0.38		4.79	A0A075B6P5;A0A075B6S6;A0A0A0MR07;A0A0A0MRZ8;A0A0B4J231;A0A0C4DH25;A0A0C4DH73;A0A2Q2TTZ9;A2NJV5;A6NCQ8;C9J7T9;E5RJ37;E7ETC2;H0Y8B3;J3KT38;P01597;P01599;P01601;P01602;P01619;P01624;P01699;P01701;P01706;P01714;P01715;P01717;P01721;P01742;P01764;P01768;P01780;P01782;P01834;P04211;P04430;P06312;P06331;P0CF74;P23083;P43405;P80748
Reactome name	FCERI mediated MAPK activation	0.5	0.36		4.26	A0A075B6P5;A0A075B6S6;A0A087X294;A0A0A0MR07;A0A0A0MRZ8;A0A0B4J231;A0A0C4DH25;A0A0C4DH73;A0A2Q2TTZ9;A2NJV5;A6NCQ8;E5RJ37;J3KT38;P01116;P01597;P01599;P01601;P01602;P01619;P01624;P01699;P01701;P01706;P01714;P01715;P01717;P01721;P01742;P01764;P01768;P01780;P01782;P01834;P04211;P04430;P06312;P06331;P0CF74;P23083;P28482;P43405;P63000;P80748
Reactome name	FCGR activation	0.5	0.38		4.62	A0A075B6P5;A0A075B6S6;A0A087WXE5;A0A0A0MRZ8;A0A0A0MS07;A0A0B4J231;A0A0C4DH25;A0A0C4DH73;A0A1W2PQB1;A0A286YES1;A0A286YEY4;A0A286YFJ8;A0A2Q2TTZ9;A2NJV5;E5RFM0;E5RJ37;F6SF04;H2E272;J3QRU1;P01597;P01599;P01601;P01602;P01619;P01624;P01699;P01701;P01706;P01714;P01715;P01717;P01721;P01742;P01764;P01768;P01780;P01782;P01834;P04211;P04430;P06312;P06331;P0CF74;P23083;P43405;P80748
Reactome name	Formation of the cornified envelope	0.55	0.12	+	6.33	A0A075B7C0;A0A087X106;A0A1W2PRP1;A0A1X7SCE1;A0A3B3IS58;C9J0E4;C9J826;C9JM50;CON__A2A5Y0;CON__A2AB72;CON__H-INV:HIT000015463;CON__H-INV:HIT000016045;CON__O76013;CON__P02533;CON__P04264;CON__P08779;CON__P13647;CON__P19013;CON__P20930;CON__P35527;CON__P35908;CON__P48668;CON__P78386;CON__Q01546;CON__Q14525;CON__Q15323;CON__Q32MB2;CON__Q7RTT2;CON__Q7Z3Y8;CON__Q7Z3Z0;CON__Q7Z794;CON__Q9NSB4;E9PIA9;G8JL…
Reactome name	Initial triggering of complement	0.68	0.52		9.52	A0A075B6P5;A0A075B6S6;A0A087WVE2;A0A0A0MRZ8;A0A0A0MS07;A0A0A0MSV6;A0A0B4J231;A0A0C4DH25;A0A0C4DH73;A0A0G2JIE7;A0A286YES1;A0A286YEY4;A0A286YFJ8;A0A2Q2TTZ9;A0A3B3ISA6;A0A3B3ISR2;A2NJV5;C9JMA2;F5H7T4;F8W876;O00187;O75636;P01597;P01599;P01601;P01602;P01619;P01624;P01699;P01701;P01706;P01714;P01715;P01717;P01721;P01742;P01764;P01768;P01780;P01782;P01834;P02745;P02747;P04211;P04430;P06312;P06331;P0C0L4…
Reactome name	Integrin cell surface interactions	0.39	0.54		6.01	A0A075B727;A0A087WTA8;A0A087WUA0;A0A087WUV8;A0A087WY39;A0A087WY82;A0A087WYX9;A0A087X0S5;A0A087X131;A0A087X208;A0A0U1RQT3;A0A2R8Y484;A0A3B3IU79;A6NMZ7;A8MZG1;B4DQ77;C9JC84;C9JH44;C9JPK5;C9JXX7;CON__P31096;CON__Q862S4;D6R9X8;D6REL8;E7ENL6;E7ESS4;E7EVZ9;E9PC84;E9PDD2;E9PKC6;F5GX75;F5H7V9;G3XAP6;H0Y4K8;H0YIV7;H3BM21;H3BMV4;H7BXV5;H7BY82;H7BZG1;H7C4W1;I3L392;K7EQC7;P02458;P02461;P02751-5;P04275;P17301…
Reactome name	Keratinization	0.55	0.09	+	5.48	A0A087X106;A0A1W2PRP1;A0A1X7SCE1;A0A3B3IS58;C9J826;C9JM50;CON__A2A5Y0;CON__A2AB72;CON__H-INV:HIT000015463;CON__H-INV:HIT000016045;CON__O76013;CON__P02533;CON__P04264;CON__P08779;CON__P13647;CON__P19013;CON__P35527;CON__P35908;CON__P48668;CON__P78386;CON__Q01546;CON__Q14525;CON__Q15323;CON__Q32MB2;CON__Q7RTT2;CON__Q7Z3Y8;CON__Q7Z3Z0;CON__Q7Z794;CON__Q9NSB4;P04259;P15924;Q02413;Q02487;Q08554;Q13835…
Reactome name	Neutrophil degranulation	0.15	0.29		7.65	A0A024QZX5;A0A024RA52;A0A075B6Q0;A0A075B724;A0A075B727;A0A075B736;A0A075B759;A0A075B788;A0A087WT44;A0A087WT59;A0A087WTE0;A0A087WTK0;A0A087WU08;A0A087WU52;A0A087WU53;A0A087WUL9;A0A087WUS8;A0A087WV01;A0A087WV51;A0A087WVE2;A0A087WVZ1;A0A087WWP1;A0A087WXE5;A0A087WXP0;A0A087WY93;A0A087WZ15;A0A087X0K1;A0A087X131;A0A087X163;A0A087X243;A0A087X2C3;A0A096LPE1;A0A0A0MT16;A0A0A0MTS2;A0A0A6YYA0;A0A0B4J259;A0A…
Reactome name	Platelet degranulation	0.53	0.57		11.68	A0A075B727;A0A075B759;A0A087WU13;A0A087WUA0;A0A087WUN8;A0A087WW43;A0A087WWT3;A0A087WWY3;A0A087WY93;A0A087WZ15;A0A087X178;A0A096LPE1;A0A0A0MRA3;A0A0A0MRJ7;A0A0A0MSC4;A0A0G2JPA8;A0A0J9YXB8;A0A0S2Z4L3;A0A182DWH7;A0A2R8Y793;A0A3B3IU79;A6PVI2;A6PVK5;A8K878;A8MZG1;B4DIE3;C9J7T9;C9J8S2;C9JB55;C9JC84;C9JDL2;C9JMN4;C9JV77;C9JY79;D6RBE9;D6RD66;D6REL8;E5RG36;E9PGN7;E9PHK0;E9PK25;F5GY03;F5H1C6;F5H1E8;F8VNT9;…
Reactome name	Post-translational protein phosphorylation	0.45	0.5		6.6	A0A087WUA0;A0A087WUV5;A0A087WWT3;A0A0A0MRJ7;A0A0A0MT66;A0A0C4DGP4;A0A1W2PRR1;A6XND0;A8MUN2;B1AH94;C9J126;C9J3C1;C9J9B4;C9JB55;C9JC84;C9JD84;C9JJR8;C9JV77;C9JVN1;C9JXX4;C9JYM4;CON__P31096;D6RGZ6;E5RFR1;E5RHU3;E7END6;E7EPA6;E7ERP7;E9PC84;E9PP27;F5H7V9;F8W696;G3V2W1;H0Y3Z3;H0Y4K8;H0Y789;H0Y875;H3BMA1;J3QLP3;M0QXZ3;O00391;O15240;O43493;P00450;P01008;P01009;P01034;P01042;P01042-2;P02652;P02751-5;P0554…
Reactome name	Regulation of actin dynamics for phagocytic cup formation	0.36	0.37		4.66	A0A075B6P5;A0A075B6S6;A0A087WTQ3;A0A087WU52;A0A087WXE5;A0A087WY00;A0A096LNH6;A0A0A0MR07;A0A0A0MRT6;A0A0A0MRZ8;A0A0A0MS07;A0A0A0MTI9;A0A0A6YYG9;A0A0B4J231;A0A0C4DFM8;A0A0C4DH25;A0A0C4DH73;A0A1B0GWD0;A0A1W2PQB1;A0A286YES1;A0A286YEY4;A0A286YFJ8;A0A2Q2TTZ9;A0A2R8Y793;A2NJV5;B1ALC0;C9IZR8;C9J3B7;C9J4Z7;C9JTV5;C9JZD1;E9PK25;F5H6E2;F8W050;G3V2J8;H0YCM7;I3L3C5;J3KT38;M0QZY4;P01597;P01599;P01601;P01602;P0…
Reactome name	Regulation of Complement cascade	0.67	0.56		12.89	A0A075B6P5;A0A075B6S6;A0A087WSY5;A0A087X0I2;A0A0A0MRZ8;A0A0A0MS07;A0A0A0MSV6;A0A0B4J231;A0A0C4DH25;A0A0C4DH73;A0A0D9SG88;A0A0G2JH38;A0A0G2JIE7;A0A0S2Z4L3;A0A286YES1;A0A286YEY4;A0A286YFJ8;A0A2Q2TTZ9;A0A3B3IQ51;A0A3B3ISA6;A0A3B3ISR2;A0A3B3ITK5;A2NJV5;A6NMH8;A6PVY5;B1AKG0;B1AP58;C9J7V5;C9JV37;E5RG36;E9PGN7;F5GX75;F5GY80;F5H7T4;M0QXZ3;P01031;P01597;P01599;P01601;P01602;P01619;P01624;P01699;P01701;P01…
Reactome name	Regulation of expression of SLITs and ROBOs	-0.27	0	+	3.41	A0A024R4M0;A0A024RA52;A0A075B7A0;A0A087WTT1;A0A087WUL9;A0A087WV22;A0A087WVV1;A0A087WWH0;A0A087WYS6;A0A087WYV5;A0A087X1Z3;A0A087X2I1;A0A0C4DG17;A0A0G2JHI2;A0A0G2JQH2;A0A140T998;A0A1W2PQS6;A0A2R8Y422;A0A2R8Y5Y7;A0A2R8Y6J3;A0A2R8Y738;A0A2R8Y811;A0A2R8Y851;A2A3R5;A8MUD9;B4DEV8;B5MCW2;C9J4Z3;C9JEH7;C9JLI6;C9JNW5;C9K025;D6R9B6;E5RHG8;E5RIP1;E7EPB3;E9PJD9;E9PJH4;E9PKD5;E9PM36;F2Z3J2;F8VPE8;F8VR69;G3V1B3…
Reactome name	Regulation of Insulin-like Growth Factor (IGF) transport and uptake by Insulin-like Growth Factor Binding Proteins (IGFBPs)	0.43	0.46		6.49	A0A087WUA0;A0A087WUV5;A0A087WWT3;A0A0A0MRJ7;A0A0A0MT66;A0A0C4DGP4;A0A1W2PRR1;A0A3B3IUE0;A6PVI2;A6XND0;A8MUN2;B1AH94;C9J126;C9J3C1;C9J9B4;C9JB55;C9JC84;C9JD84;C9JJR8;C9JMY1;C9JV37;C9JV77;C9JVN1;C9JXX4;C9JYM4;CON__P31096;D6RGZ6;E5RFR1;E5RHU3;E7END6;E7EPA6;E7ERP7;E9PC84;E9PP27;F5H7V9;F8W696;G3V2W1;H0Y3Z3;H0Y4K8;H0Y789;H0Y875;H3BMA1;H3BR66;J3QLP3;M0QXZ3;O00391;O15240;O43493;P00450;P01008;P01009;P0103…
Reactome name	Role of LAT2/NTAL/LAB on calcium mobilization	0.56	0.4		4.79	A0A075B6P5;A0A075B6S6;A0A0A0MRZ8;A0A0B4J231;A0A0C4DH25;A0A0C4DH73;A0A2Q2TTZ9;A2NJV5;A6NCQ8;E5RFM0;E5RJ37;J3KT38;P01597;P01599;P01601;P01602;P01619;P01624;P01699;P01701;P01706;P01714;P01715;P01717;P01721;P01742;P01764;P01768;P01780;P01782;P01834;P04211;P04430;P06312;P06331;P0CF74;P23083;P43405;P80748
Reactome name	Role of phospholipids in phagocytosis	0.57	0.37		5.29	A0A075B6P5;A0A075B6S6;A0A087WXE5;A0A0A0MRZ8;A0A0A0MS07;A0A0B4J231;A0A0C4DH25;A0A0C4DH73;A0A1W2PQB1;A0A286YES1;A0A286YEY4;A0A286YFJ8;A0A2Q2TTZ9;A2NJV5;H0Y8B3;M0R1F7;P01597;P01599;P01601;P01602;P01619;P01624;P01699;P01701;P01706;P01714;P01715;P01717;P01721;P01742;P01764;P01768;P01780;P01782;P01834;P04211;P04430;P06312;P06331;P0CF74;P23083;P43405;P80748
Reactome name	Scavenging of heme from plasma	0.69	0.54		8.68	A0A075B6P5;A0A075B6S6;A0A087WU08;A0A087WWT3;A0A0A0MRD9;A0A0A0MRZ8;A0A0B4J231;A0A0C4DH25;A0A0C4DH73;A0A0G2JMB2;A0A0J9YWK4;A0A286YEY1;A0A2Q2TTZ9;A0A2R8Y7C0;A2NJV5;B1AH94;C9JA05;C9JHR8;E7ERG8;F8W696;P01597;P01599;P01601;P01602;P01619;P01624;P01699;P01701;P01706;P01714;P01715;P01717;P01721;P01742;P01764;P01768;P01780;P01782;P01834;P02760;P02790;P04211;P04430;P06312;P06331;P0CF74;P23083;P80748
Reactome name	Terminal pathway of complement	0.94	0.92		3.48	A0A3B3ITK5;E5RG36;F5GY80;P01031;P02748;P07357;P10643;P13671
